# Supplementary material for: miR-411 is up-regulated in FSHD myoblasts and suppresses myogenic factors
Source: Orphanet J Rare Dis. 2013 Apr 5;8:55. doi: 10.1186/1750-1172-8-55 (PMC3637251; doi:10.1186/1750-1172-8-55)
Supplement: Additional file 1: Table S1 — Human primary myoblasts used for miRNA and mRNA profiling (the top 6 samples) and validation (the bottom 8 samples). [file 1750-1172-8-55-S1.xls]

## Sheet: Sheet1
Table S1) Human primary myoblasts used for miRNA and mRNA profiling (the top 6 samples) and validation (the bottom 8 samples)
	Disease	Gender	Muscle type	Length of D4Z4
	FSHD	F	n.a.	14kb
	FSHD	F	Quadriceps femoris	25kb
	FSHD	F	Tibialis anterior	24kb
	Control	F	Vastuslateralis
	Control	F	Vastuslateralis
	Control	F	Biceps
	FSHD	M	Biceps brachii	38kb
	FSHD	M	Biceps brachii	35kb
	FSHD	M	Vastuslateralis	32kb
	FSHD	F	Biceps brachii	22kb
	DMD	M	Tibialis anterior
	control	M	Biceps brachii
	control	M	Rectus femoris
	control	F	Biceps brachii
