# Supplementary material for: miR-411 is up-regulated in FSHD myoblasts and suppresses myogenic factors
Source: Orphanet J Rare Dis. 2013 Apr 5;8:55. doi: 10.1186/1750-1172-8-55 (PMC3637251; doi:10.1186/1750-1172-8-55)
Supplement: Additional file 2: Table S2 — miRNAs differentially expressed in proliferating FSHD myoblasts (p<0.05). [file 1750-1172-8-55-S2.xls]

## Sheet: Sheet1
Table S2) miRNAs differentially expressed in proliferating FSHD myoblasts (p<0.05)
	miRNA	Fold Change
	hsa-miR-422a	2.8
	hsa-miR-411	2.1
	hsa-let-7d	-1.6
	hsa-miR-99b	-1.6
	hsa-miR-25	-1.8
	hsa-miR-18a	-1.8
	hsa-miR-98	-2.1
	hsa-miR-483-5p	-3.2
