# Supplementary material for: miR-411 is up-regulated in FSHD myoblasts and suppresses myogenic factors
Source: Orphanet J Rare Dis. 2013 Apr 5;8:55. doi: 10.1186/1750-1172-8-55 (PMC3637251; doi:10.1186/1750-1172-8-55)
Supplement: Additional file 3: Table S3 — mRNAs differentially expressed in proliferating FSHD myoblasts (p<0.05). [file 1750-1172-8-55-S3.xls]

## Sheet: Sheet1
Table S3) mRNAs differentially expressed in proliferating FSHD myoblasts (p<0.05)
	Probeset ID	Gene Symbol	Gene Title	p-value(FSHD vs. Control)	MeanRatio(FSHD vs. Control)	FoldChange(FSHD vs. Control)
	91920_at	BCAN	brevican	8.11369e-05	0.207852	-4.81111
	1554983_at	C21orf117	chromosome 21 open reading frame 117	0.000104331	5.91742	5.91742
	240631_at	GPR98	G protein-coupled receptor 98	0.00011682	4.39558	4.39558
	236034_at	ANGPT2	angiopoietin 2	0.000133562	0.118451	-8.44233
	214936_at	LRCH1	leucine-rich repeats and calponin homology (CH) domain containing 1	0.000134109	1.78558	1.78558
	227437_at	---	---	0.000138851	0.7628	-1.31096
	214954_at	SUSD5	sushi domain containing 5	0.000145837	1.82805	1.82805
	214876_s_at	TUBGCP5	tubulin, gamma complex associated protein 5	0.000177546	0.748556	-1.33591
	205560_at	PCSK5	proprotein convertase subtilisin/kexin type 5	0.000193945	0.645098	-1.55015
	220471_s_at	MYCT1	myc target 1	0.000228062	0.093083	-10.7431
	210729_at	NPY2R	neuropeptide Y receptor Y2	0.00030702	7.17585	7.17585
	216944_s_at	ITPR1	inositol 1,4,5-triphosphate receptor, type 1	0.00033898	0.531387	-1.88187
	1554360_at	FCHSD2	FCH and double SH3 domains 2	0.000355796	1.31337	1.31337
	228999_at	CHD2	chromodomain helicase DNA binding protein 2	0.000378718	1.48536	1.48536
	232268_at	---	---	0.000391234	0.623245	-1.60451
	228160_at	LOC339290	hypothetical LOC339290	0.000415605	2.88309	2.88309
	201794_s_at	SMG7	Smg-7 homolog, nonsense mediated mRNA decay factor (C. elegans)	0.000416828	0.824424	-1.21297
	1553923_at	SLC22A24	solute carrier family 22, member 24	0.000437938	0.291059	-3.43573
	213274_s_at	CTSB	cathepsin B	0.000480617	0.520325	-1.92187
	213409_s_at	RHEB	Ras homolog enriched in brain	0.000501949	1.35683	1.35683
	224895_at	YAP1	Yes-associated protein 1	0.000509414	0.886454	-1.12809
	210531_at	NR2C1	nuclear receptor subfamily 2, group C, member 1	0.00055108	0.573182	-1.74465
	210367_s_at	PTGES	prostaglandin E synthase	0.000577915	2.0441	2.0441
	222139_at	KIAA1466	KIAA1466 gene	0.000611193	8.70037	8.70037
	202607_at	NDST1	N-deacetylase/N-sulfotransferase (heparan glucosaminyl) 1	0.000631772	1.24918	1.24918
	241910_x_at	LOC100507904	hypothetical protein LOC100507904	0.000632331	0.589752	-1.69563
	1566653_at	---	---	0.000656371	6.65079	6.65079
	229280_s_at	FLJ22536	hypothetical locus LOC401237	0.000690789	0.303454	-3.29539
	227132_at	ZNF706	zinc finger protein 706	0.000742441	1.29633	1.29633
	212121_at	TCTN3	tectonic family member 3	0.000789764	0.735755	-1.35915
	1557644_at	---	---	0.000831052	0.0565448	-17.6851
	214230_at	CDC42	cell division cycle 42 (GTP binding protein, 25kDa)	0.000855527	1.91445	1.91445
	221980_at	EMILIN2	Elastin microfibril interfacer 2	0.000967642	6.0382	6.0382
	214712_at	RUNDC2C	RUN domain containing 2C	0.000989991	0.47174	-2.11981
	219508_at	GCNT3	glucosaminyl (N-acetyl) transferase 3, mucin type	0.00100892	0.305448	-3.27388
	1561316_at	---	---	0.00105053	0.0623538	-16.0375
	208004_at	PROL1	proline rich, lacrimal 1	0.0010515	0.207373	-4.82223
	229944_at	OPRK1	opioid receptor, kappa 1	0.00105992	0.270241	-3.7004
	243774_at	MUC20	mucin 20, cell surface associated	0.00110596	7.72235	7.72235
	218638_s_at	SPON2	spondin 2, extracellular matrix protein	0.00114242	0.275563	-3.62893
	226871_s_at	ATG4D	ATG4 autophagy related 4 homolog D (S. cerevisiae)	0.00116012	1.72757	1.72757
	215310_at	APC	adenomatous polyposis coli	0.00116165	0.696663	-1.43541
	205679_x_at	ACAN	aggrecan	0.00120603	1.9777	1.9777
	1564107_at	---	---	0.00123178	1.68001	1.68001
	227219_x_at	MAP1LC3A	microtubule-associated protein 1 light chain 3 alpha	0.00123959	0.717476	-1.39377
	216514_at	---	---	0.00125952	0.136931	-7.30296
	1566037_at	---	---	0.00128695	0.500617	-1.99754
	233533_at	KRTAP1-5	keratin associated protein 1-5	0.00134995	0.356583	-2.80439
	224362_at	LOC100128922	connexin	0.00138289	0.180712	-5.53366
	217926_at	C19orf53	chromosome 19 open reading frame 53	0.00140024	0.644099	-1.55256
	228024_at	VPS37A	vacuolar protein sorting 37 homolog A (S. cerevisiae)	0.00142032	0.884138	-1.13105
	1559929_at	---	---	0.00147347	0.705126	-1.41819
	224959_at	SLC26A2	solute carrier family 26 (sulfate transporter), member 2	0.00148906	1.37473	1.37473
	224935_at	EIF2S3	eukaryotic translation initiation factor 2, subunit 3 gamma, 52kDa	0.00150386	1.25338	1.25338
	215582_x_at	MCM3AP	minichromosome maintenance complex component 3 associated protein	0.00153716	1.54251	1.54251
	204095_s_at	ELL	elongation factor RNA polymerase II	0.00154264	0.530174	-1.88617
	244254_at	---	---	0.00159734	0.544779	-1.83561
	207388_s_at	PTGES	prostaglandin E synthase	0.00166893	1.74594	1.74594
	1569701_at	PER3	Period homolog 3 (Drosophila)	0.00167528	0.145168	-6.88857
	218862_at	ASB13	ankyrin repeat and SOCS box-containing 13	0.00180154	0.680664	-1.46915
	230743_at	LOC404266	hypothetical LOC404266	0.00180566	0.278059	-3.59636
	215002_at	LOC100132247 /// LOC348162 /// LOC613037 /// LOC728888 /// LOC729978 /// NPIPL2 /// NPIPL3	similar to Uncharacterized protein KIAA0220 /// hypothetical protein 348162 /// nuclear	0.00183826	0.281011	-3.55859
	212837_at	FAM175B	family with sequence similarity 175, member B	0.00186601	0.843277	-1.18585
	242398_x_at	---	---	0.00187268	0.50643	-1.97461
	1562983_at	LOC441025	hypothetical LOC441025	0.00189245	0.310853	-3.21696
	203380_x_at	SRSF5	serine/arginine-rich splicing factor 5	0.00190846	0.945019	-1.05818
	1560475_at	LOC100129455	hypothetical LOC100129455	0.00192418	2.07179	2.07179
	238295_at	C17orf42	Chromosome 17 open reading frame 42	0.00194828	0.685506	-1.45878
	224912_at	TTC7A	tetratricopeptide repeat domain 7A	0.00194916	0.624791	-1.60053
	227156_at	CASK	calcium/calmodulin-dependent serine protein kinase (MAGUK family)	0.00199649	0.792947	-1.26112
	212511_at	PICALM	phosphatidylinositol binding clathrin assembly protein	0.00202989	1.29188	1.29188
	218340_s_at	UBA6	ubiquitin-like modifier activating enzyme 6	0.0020938	0.640025	-1.56244
	243660_at	CHD9	Chromodomain helicase DNA binding protein 9	0.00211759	2.00046	2.00046
	226963_at	BTF3L4	basic transcription factor 3-like 4	0.00211822	1.1362	1.1362
	213748_at	TRIM66	tripartite motif-containing 66	0.00214582	0.539194	-1.85462
	217593_at	ZSCAN18	zinc finger and SCAN domain containing 18	0.00215859	0.674553	-1.48246
	204766_s_at	NUDT1	nudix (nucleoside diphosphate linked moiety X)-type motif 1	0.00233687	1.36233	1.36233
	230865_at	LIX1	Lix1 homolog (chicken)	0.00234478	0.124804	-8.01259
	243724_at	---	---	0.0023498	1.65709	1.65709
	239483_at	FLJ37035	hypothetical LOC399821	0.00243527	0.509617	-1.96226
	206538_at	MRAS	muscle RAS oncogene homolog	0.00246822	1.35144	1.35144
	230970_at	---	---	0.00252939	0.67197	-1.48816
	221951_at	TMEM80	transmembrane protein 80	0.00260424	0.724726	-1.37983
	212572_at	STK38L	serine/threonine kinase 38 like	0.00261735	1.35526	1.35526
	200670_at	XBP1	X-box binding protein 1	0.00263229	1.39792	1.39792
	238293_at	---	---	0.00267377	0.390651	-2.55983
	227967_at	TUBGCP5	tubulin, gamma complex associated protein 5	0.00271699	1.25412	1.25412
	223161_at	KIAA1147	KIAA1147	0.00272501	0.594347	-1.68252
	49327_at	SIRT3	sirtuin 3	0.00276298	1.32882	1.32882
	209152_s_at	TCF3	transcription factor 3 (E2A immunoglobulin enhancer binding factors E12/E47)	0.00278993	1.41222	1.41222
	222699_s_at	PLEKHF2	pleckstrin homology domain containing, family F (with FYVE domain) member 2	0.00282916	1.38031	1.38031
	202604_x_at	ADAM10	ADAM metallopeptidase domain 10	0.00284684	0.847486	-1.17996
	237849_at	---	---	0.00288857	0.554908	-1.8021
	235511_at	---	---	0.00291342	1.47642	1.47642
	242303_at	NRG2	neuregulin 2	0.0029141	0.683521	-1.46301
	1563754_at	GRIK2	glutamate receptor, ionotropic, kainate 2	0.00294889	13.9224	13.9224
	225444_at	UBN2	ubinuclein 2	0.00297998	1.25144	1.25144
	224322_at	ARID4B	AT rich interactive domain 4B (RBP1-like)	0.00298114	0.304528	-3.28378
	228677_s_at	RASAL3	RAS protein activator like 3	0.00299018	2.895	2.895
	212992_at	AHNAK2	AHNAK nucleoprotein 2	0.00305838	0.541842	-1.84556
	1568822_at	GTPBP5	GTP binding protein 5 (putative)	0.0031666	2.39652	2.39652
	1555950_a_at	CD55	CD55 molecule, decay accelerating factor for complement (Cromer blood group)	0.0031826	0.830543	-1.20403
	203562_at	FEZ1	fasciculation and elongation protein zeta 1 (zygin I)	0.00318557	0.622703	-1.6059
	227924_at	INO80D	INO80 complex subunit D	0.00323321	0.769597	-1.29938
	240409_at	SUGT1P3	suppressor of G2 allele of SKP1 (S. cerevisiae) pseudogene 3	0.00325644	0.18262	-5.47584
	1553781_at	ZC3HAV1L	zinc finger CCCH-type, antiviral 1-like	0.00325689	6.06717	6.06717
	239059_at	DNAH1	dynein, axonemal, heavy chain 1	0.00334796	0.220751	-4.52999
	1554987_at	GOLGA3	golgin A3	0.00340354	0.604359	-1.65465
	227620_at	SLC44A1	solute carrier family 44, member 1	0.00340565	0.786055	-1.27218
	237829_at	---	---	0.00343423	4.30936	4.30936
	1559302_at	KIAA1467	KIAA1467	0.00349226	0.281999	-3.54611
	233035_at	---	---	0.0034953	0.493707	-2.02549
	231974_at	MLL2	myeloid/lymphoid or mixed-lineage leukemia 2	0.00357664	0.735734	-1.35919
	231650_s_at	SEZ6L	Seizure related 6 homolog (mouse)-like	0.0035847	1.77015	1.77015
	219116_s_at	DCUN1D2	DCN1, defective in cullin neddylation 1, domain containing 2 (S. cerevisiae)	0.00359087	0.694198	-1.44051
	231042_s_at	---	---	0.00362941	0.83838	-1.19278
	221021_s_at	CTNNBL1	catenin, beta like 1	0.00364903	1.08287	1.08287
	228284_at	TLE1	transducin-like enhancer of split 1 (E(sp1) homolog, Drosophila)	0.00370203	1.35779	1.35779
	244653_at	SETD7	SET domain containing (lysine methyltransferase) 7	0.00373752	1.27545	1.27545
	237068_at	---	---	0.00375845	2.85294	2.85294
	239535_at	---	---	0.00376295	0.135424	-7.38419
	1562384_at	---	---	0.00376715	0.390086	-2.56353
	209928_s_at	MSC	musculin	0.00382043	1.46877	1.46877
	213206_at	GOSR2	golgi SNAP receptor complex member 2	0.00397551	1.30479	1.30479
	222715_s_at	SYNRG	synergin, gamma	0.00399157	0.815834	-1.22574
	211756_at	PTHLH	parathyroid hormone-like hormone	0.00405905	4.65784	4.65784
	230456_at	---	---	0.0041111	0.348325	-2.87088
	1568600_at	CALML4	calmodulin-like 4	0.00424248	1.75889	1.75889
	237013_at	---	---	0.00442463	0.25574	-3.91023
	223620_at	GPR34	G protein-coupled receptor 34	0.00446743	4.50016	4.50016
	234731_at	---	---	0.00447477	1.5528	1.5528
	200621_at	CSRP1	cysteine and glycine-rich protein 1	0.0045068	1.20443	1.20443
	229091_s_at	CCNJ	cyclin J	0.00456473	1.25413	1.25413
	212251_at	MTDH	metadherin	0.00457675	1.07997	1.07997
	224474_x_at	SMEK2	SMEK homolog 2, suppressor of mek1 (Dictyostelium)	0.00458436	0.732792	-1.36464
	218246_at	MUL1	mitochondrial E3 ubiquitin protein ligase 1	0.00475846	0.692304	-1.44445
	227331_at	ZNF740	zinc finger protein 740	0.00476507	0.822925	-1.21518
	217132_at	---	---	0.00485253	0.0894731	-11.1765
	222980_at	RAB10	RAB10, member RAS oncogene family	0.00492673	0.832043	-1.20186
	229861_at	---	---	0.0049339	1.32339	1.32339
	214255_at	ATP10A	ATPase, class V, type 10A	0.00495878	1.93612	1.93612
	242790_at	SNF8	SNF8, ESCRT-II complex subunit, homolog (S. cerevisiae)	0.00496798	1.55981	1.55981
	219979_s_at	C11orf73	chromosome 11 open reading frame 73	0.00498089	1.22742	1.22742
	1553466_at	CXorf59	chromosome X open reading frame 59	0.00501698	0.620698	-1.61109
	224339_s_at	ANGPTL1	angiopoietin-like 1	0.00501799	0.633709	-1.57801
	204342_at	SLC25A24	solute carrier family 25 (mitochondrial carrier; phosphate carrier), member 24	0.00503349	1.38891	1.38891
	219109_at	SPAG16	sperm associated antigen 16	0.00505289	1.2221	1.2221
	236675_at	RPA1	replication protein A1, 70kDa	0.00508888	2.76907	2.76907
	210963_s_at	GYG2	glycogenin 2	0.00509421	2.22641	2.22641
	240490_at	---	---	0.00512936	0.578501	-1.7286
	1552558_a_at	RAI1	retinoic acid induced 1	0.00513156	0.240364	-4.16035
	1569399_at	---	---	0.00514044	0.512694	-1.95048
	201734_at	CLCN3	chloride channel 3	0.0052016	0.818437	-1.22184
	202912_at	ADM	adrenomedullin	0.00524309	0.369559	-2.70593
	1554316_at	PGLS	6-phosphogluconolactonase	0.00531941	1.48189	1.48189
	244180_at	ZNF793	zinc finger protein 793	0.0053373	0.731611	-1.36685
	244467_at	LOC100510485	putative protein shisa-8-like	0.00533744	2.59924	2.59924
	203051_at	BAHD1	bromo adjacent homology domain containing 1	0.00540415	1.19011	1.19011
	222930_s_at	AGMAT	agmatine ureohydrolase (agmatinase)	0.0054083	0.244833	-4.08441
	243105_at	---	---	0.00545718	8.67747	8.67747
	202756_s_at	GPC1	glypican 1	0.00547216	1.18103	1.18103
	229308_at	ANKRD29	ankyrin repeat domain 29	0.00552162	0.362405	-2.75934
	203305_at	F13A1	coagulation factor XIII, A1 polypeptide	0.00552523	4.1851	4.1851
	215127_s_at	RBMS1	RNA binding motif, single stranded interacting protein 1	0.00557345	1.22276	1.22276
	225058_at	GPR108	G protein-coupled receptor 108	0.00560196	0.709794	-1.40886
	227961_at	CTSB	cathepsin B	0.00566959	0.655893	-1.52464
	239825_at	---	---	0.00574274	1.92863	1.92863
	219977_at	AIPL1	aryl hydrocarbon receptor interacting protein-like 1	0.00587552	0.518257	-1.92955
	221612_at	LRTM1	leucine-rich repeats and transmembrane domains 1	0.00590175	5.3481	5.3481
	224443_at	C1orf97	chromosome 1 open reading frame 97	0.00591744	0.78288	-1.27734
	214313_s_at	EIF5B	Eukaryotic translation initiation factor 5B	0.00591877	1.27098	1.27098
	239904_at	---	---	0.00602577	5.84093	5.84093
	235948_at	RIMKLA	ribosomal modification protein rimK-like family member A	0.00612618	0.49731	-2.01082
	242332_at	LOC400550	hypothetical LOC400550	0.00625795	0.706056	-1.41632
	208965_s_at	IFI16	interferon, gamma-inducible protein 16	0.00632097	0.69277	-1.44348
	206197_at	NME5	non-metastatic cells 5, protein expressed in (nucleoside-diphosphate kinase)	0.0063245	0.50331	-1.98685
	230166_at	KIAA1958	KIAA1958	0.00643137	1.88403	1.88403
	239199_at	---	---	0.00643266	2.56797	2.56797
	212701_at	TLN2	talin 2	0.00643369	0.751046	-1.33148
	204204_at	SLC31A2	solute carrier family 31 (copper transporters), member 2	0.00645921	0.748359	-1.33626
	234698_at	N6AMT1	N-6 adenine-specific DNA methyltransferase 1 (putative)	0.00647954	2.85892	2.85892
	1559611_at	TMEM75	transmembrane protein 75	0.00649452	0.189102	-5.28816
	202185_at	PLOD3	procollagen-lysine, 2-oxoglutarate 5-dioxygenase 3	0.00651587	0.819598	-1.22011
	208598_s_at	HUWE1	HECT, UBA and WWE domain containing 1	0.00652503	0.889063	-1.12478
	228650_at	---	---	0.00660713	1.83375	1.83375
	206395_at	DGKG	diacylglycerol kinase, gamma 90kDa	0.00666557	3.18689	3.18689
	228163_at	ST6GALNAC4	ST6 (alpha-N-acetyl-neuraminyl-2,3-beta-galactosyl-1,3)-N-acetylgalactosaminide alpha-2	0.0066988	4.42645	4.42645
	205489_at	CRYM	crystallin, mu	0.00672746	0.286575	-3.48949
	217016_x_at	TMEM212	transmembrane protein 212	0.00675222	0.580248	-1.7234
	226283_at	POC1B	POC1 centriolar protein homolog B (Chlamydomonas)	0.00682812	1.29011	1.29011
	238708_at	LOC386758	hypothetical LOC386758	0.00684238	1.87364	1.87364
	235399_at	---	---	0.0069021	1.46905	1.46905
	205608_s_at	ANGPT1	angiopoietin 1	0.00690762	0.445328	-2.24554
	220372_at	DNAJC28	DnaJ (Hsp40) homolog, subfamily C, member 28	0.00695698	0.615266	-1.62531
	217315_s_at	KLK13	kallikrein-related peptidase 13	0.00700436	4.92895	4.92895
	232137_at	ZNF616	zinc finger protein 616	0.00702422	0.730776	-1.36841
	221696_s_at	STYK1	serine/threonine/tyrosine kinase 1	0.00705599	1.3954	1.3954
	210102_at	VWA5A	von Willebrand factor A domain containing 5A	0.00708221	0.842525	-1.18691
	1566697_at	---	---	0.00708266	0.335908	-2.977
	227897_at	---	---	0.00708866	0.795314	-1.25736
	203545_at	ALG8	asparagine-linked glycosylation 8, alpha-1,3-glucosyltransferase homolog (S. cerevisiae	0.00709093	0.846793	-1.18093
	237421_at	---	---	0.00711572	1.78383	1.78383
	202885_s_at	PPP2R1B	protein phosphatase 2, regulatory subunit A, beta	0.00714932	1.34154	1.34154
	201507_at	PFDN1	prefoldin subunit 1	0.00736236	0.79377	-1.25981
	220597_s_at	ARL6IP4	ADP-ribosylation-like factor 6 interacting protein 4	0.0073634	1.17512	1.17512
	235086_at	THBS1	thrombospondin 1	0.00736776	1.3875	1.3875
	203702_s_at	TTLL4	tubulin tyrosine ligase-like family, member 4	0.00737979	1.21221	1.21221
	214850_at	LOC100170939	glucuronidase, beta pseudogene	0.0074133	1.40672	1.40672
	223491_at	COMMD2	COMM domain containing 2	0.00742554	1.37386	1.37386
	220378_at	TCP11	t-complex 11 homolog (mouse)	0.00744138	0.386779	-2.58545
	239881_at	---	---	0.00746059	0.225996	-4.42485
	237825_x_at	---	---	0.00747866	0.275693	-3.62722
	201928_at	PKP4	plakophilin 4	0.00748767	1.33902	1.33902
	213813_x_at	---	---	0.00749316	1.59774	1.59774
	216344_at	NPHP4	nephronophthisis 4	0.00752084	6.16399	6.16399
	1564729_at	---	---	0.00753022	8.02844	8.02844
	232471_at	---	---	0.00756461	0.704457	-1.41953
	225057_at	SLC15A4	solute carrier family 15, member 4	0.00762372	1.35417	1.35417
	201502_s_at	NFKBIA	nuclear factor of kappa light polypeptide gene enhancer in B-cells inhibitor, alpha	0.00768173	0.805942	-1.24078
	1570128_at	DDX19A	DEAD (Asp-Glu-Ala-As) box polypeptide 19A	0.00773094	0.475286	-2.104
	230577_at	LOC100507008	hypothetical LOC100507008	0.00773521	0.193693	-5.1628
	1553338_at	C1orf55	chromosome 1 open reading frame 55	0.00779476	0.760527	-1.31488
	212323_s_at	VPS13D	vacuolar protein sorting 13 homolog D (S. cerevisiae)	0.00782009	0.665447	-1.50275
	1562145_at	---	---	0.00783415	0.321605	-3.10941
	225669_at	IFNAR1	interferon (alpha, beta and omega) receptor 1	0.00783669	0.725969	-1.37747
	228023_x_at	AMY2B /// RNPC3	amylase, alpha 2B (pancreatic) /// RNA-binding region (RNP1, RRM) containing 3	0.00784185	0.776964	-1.28706
	221542_s_at	ERLIN2	ER lipid raft associated 2	0.00784238	0.907359	-1.1021
	226541_at	FBXO30	F-box protein 30	0.00787948	1.11197	1.11197
	1565668_at	TUBA1B	tubulin, alpha 1b	0.0079362	0.381246	-2.62298
	208588_at	FKSG2	tumor protein, translationally-controlled 1 pseudogene	0.00801151	1.35114	1.35114
	243643_x_at	SLC30A6	solute carrier family 30 (zinc transporter), member 6	0.00805082	1.24713	1.24713
	225488_at	DERL1	Der1-like domain family, member 1	0.00805747	0.164726	-6.07068
	223327_x_at	LOC727751 /// LOC727849 /// LOC80154	hypothetical LOC727751 /// golgin A2 pseudogene /// hypothetical LOC80154	0.00805896	1.57599	1.57599
	229352_at	SPESP1	sperm equatorial segment protein 1	0.00809192	0.63828	-1.56671
	1553992_s_at	NBR2	neighbor of BRCA1 gene 2 (non-protein coding)	0.00809407	0.604161	-1.65519
	217006_x_at	FASN	fatty acid synthase	0.00813584	0.174901	-5.71752
	239020_at	FUT10	fucosyltransferase 10 (alpha (1,3) fucosyltransferase)	0.00818193	0.626659	-1.59576
	207973_x_at	ACRV1	acrosomal vesicle protein 1	0.00819518	0.465138	-2.1499
	218154_at	GSDMD	gasdermin D	0.00821673	1.86987	1.86987
	202030_at	BCKDK	branched chain ketoacid dehydrogenase kinase	0.00830621	1.18352	1.18352
	201414_s_at	NAP1L4	nucleosome assembly protein 1-like 4	0.00832549	1.26477	1.26477
	235050_at	SLC2A12	solute carrier family 2 (facilitated glucose transporter), member 12	0.00851688	19.8841	19.8841
	236900_x_at	CCDC163P	Coiled-coil domain containing 163, pseudogene	0.00851705	0.428944	-2.33131
	210239_at	IRX5	iroquois homeobox 5	0.00852964	1.86844	1.86844
	200904_at	HLA-E	major histocompatibility complex, class I, E	0.00854392	0.780632	-1.28101
	1553280_at	PUS10	pseudouridylate synthase 10	0.0085553	0.602483	-1.6598
	240790_at	---	---	0.00861111	0.106676	-9.37416
	232751_at	RBBP9	retinoblastoma binding protein 9	0.00865891	0.658473	-1.51867
	235463_s_at	LASS6	LAG1 homolog, ceramide synthase 6	0.00868059	0.771196	-1.29669
	1562244_at	ZNF578	Zinc finger protein 578	0.0086872	0.542959	-1.84176
	1561205_at	---	---	0.00876907	0.532271	-1.87874
	238644_at	MYSM1	Myb-like, SWIRM and MPN domains 1	0.00881809	0.457447	-2.18605
	206936_x_at	---	---	0.00886972	1.39408	1.39408
	1570283_at	---	---	0.00888474	0.292668	-3.41684
	216522_at	OR2B6	olfactory receptor, family 2, subfamily B, member 6	0.00889171	0.606924	-1.64765
	212077_at	CALD1	caldesmon 1	0.00890116	1.25113	1.25113
	222947_at	LOC100379224	hypothetical LOC100379224	0.00893885	0.437064	-2.28799
	241501_at	---	---	0.00899961	0.403181	-2.48027
	237058_x_at	SLC6A13	solute carrier family 6 (neurotransmitter transporter, GABA), member 13	0.00900787	0.400714	-2.49555
	1554436_a_at	REG4	regenerating islet-derived family, member 4	0.00906143	0.472987	-2.11422
	226292_at	CAPN5	calpain 5	0.00909589	0.569935	-1.75459
	237953_at	---	---	0.00910143	0.584748	-1.71014
	207575_at	GOLGA6A	golgin A6 family, member A	0.0091058	0.247118	-4.04665
	214422_at	RAD23B	RAD23 homolog B (S. cerevisiae)	0.00920095	0.628563	-1.59093
	222360_at	DPH5	DPH5 homolog (S. cerevisiae)	0.00920219	1.24888	1.24888
	216229_x_at	HCG2P7	HLA complex group 2 pseudogene 7	0.00922403	1.74712	1.74712
	232119_at	SYNPO2	synaptopodin 2	0.0092846	1.90753	1.90753
	221943_x_at	RPL38	Ribosomal protein L38	0.00931223	1.31586	1.31586
	231271_x_at	NMRAL1	NmrA-like family domain containing 1	0.00931753	0.633793	-1.5778
	244204_at	---	---	0.00937533	0.245434	-4.07441
	238330_s_at	MPRIP	Myosin phosphatase Rho interacting protein	0.00938491	0.260562	-3.83785
	239306_at	---	---	0.00939641	3.86694	3.86694
	203055_s_at	ARHGEF1	Rho guanine nucleotide exchange factor (GEF) 1	0.00941221	1.24033	1.24033
	238699_s_at	CASK	calcium/calmodulin-dependent serine protein kinase (MAGUK family)	0.00944008	0.492741	-2.02946
	227303_at	ANKS3	ankyrin repeat and sterile alpha motif domain containing 3	0.00945162	0.734773	-1.36096
	236588_at	CFDP1	Craniofacial development protein 1	0.00947292	0.712063	-1.40437
	220243_at	ZBTB44	zinc finger and BTB domain containing 44	0.0094967	0.248692	-4.02104
	219550_at	ROBO3	roundabout, axon guidance receptor, homolog 3 (Drosophila)	0.00954463	1.71743	1.71743
	1556982_at	---	---	0.00962874	1.59817	1.59817
	208237_x_at	ADAM22	ADAM metallopeptidase domain 22	0.00975681	0.331924	-3.01274
	241438_at	---	---	0.00979971	1.55902	1.55902
	1553778_at	WBSCR27	Williams Beuren syndrome chromosome region 27	0.00980452	0.212133	-4.71402
	206829_x_at	ZNF430	zinc finger protein 430	0.00982978	0.79372	-1.25989
	230055_at	KHDC1	KH homology domain containing 1	0.00986916	1.60521	1.60521
	210160_at	PAFAH1B2	platelet-activating factor acetylhydrolase 1b, catalytic subunit 2 (30kDa)	0.00989353	1.22062	1.22062
	1553357_at	LOC158696	hypothetical LOC158696	0.00994735	0.225834	-4.42804
	231636_s_at	---	---	0.00996871	0.102576	-9.74884
	1555002_at	MGC39545	hypothetical LOC403312	0.0099996	0.293125	-3.41152
	218026_at	CCDC56	coiled-coil domain containing 56	0.00999963	0.913479	-1.09472
	209501_at	CDR2	cerebellar degeneration-related protein 2, 62kDa	0.0100089	1.30123	1.30123
	244387_at	---	---	0.010017	0.829591	-1.20541
	238518_x_at	GLYCTK	glycerate kinase	0.0100379	1.50272	1.50272
	233170_at	---	---	0.0100728	3.55478	3.55478
	229474_at	MICAL3	microtubule associated monoxygenase, calponin and LIM domain containing 3	0.0100975	1.4456	1.4456
	214722_at	NOTCH2NL	notch 2 N-terminal like	0.0101173	0.7002	-1.42816
	219870_at	ATF7IP2	activating transcription factor 7 interacting protein 2	0.0101224	0.570093	-1.7541
	221240_s_at	B3GNT4	UDP-GlcNAc:betaGal beta-1,3-N-acetylglucosaminyltransferase 4	0.0101865	0.590869	-1.69242
	244504_x_at	ARF1	ADP-ribosylation factor 1	0.0102232	0.370057	-2.70228
	212188_at	KCTD12	potassium channel tetramerisation domain containing 12	0.0102835	0.596707	-1.67587
	205863_at	S100A12	S100 calcium binding protein A12	0.0102915	0.300781	-3.32468
	221717_at	---	---	0.0103758	4.70183	4.70183
	210288_at	KLRG1	killer cell lectin-like receptor subfamily G, member 1	0.0103812	0.496237	-2.01517
	37950_at	PREP	prolyl endopeptidase	0.0104163	0.849276	-1.17747
	235618_at	ZNF507	zinc finger protein 507	0.0104188	0.683209	-1.46368
	239118_at	KCNA2	potassium voltage-gated channel, shaker-related subfamily, member 2	0.0105032	4.37522	4.37522
	212010_s_at	CDV3	CDV3 homolog (mouse)	0.0105056	1.27504	1.27504
	237376_at	---	---	0.0105575	0.196707	-5.0837
	215283_at	LOC339290	hypothetical LOC339290	0.0106103	1.71136	1.71136
	228433_at	NFYA	nuclear transcription factor Y, alpha	0.0106171	1.10748	1.10748
	241262_at	LOC100505728	hypothetical LOC100505728	0.0106273	1.45809	1.45809
	207112_s_at	GAB1	GRB2-associated binding protein 1	0.0106478	0.487732	-2.0503
	230097_at	---	---	0.0106515	0.846429	-1.18143
	222554_s_at	NOL6	nucleolar protein family 6 (RNA-associated)	0.0107541	0.710855	-1.40676
	216650_at	---	---	0.0107627	1.80532	1.80532
	207845_s_at	ANAPC10	anaphase promoting complex subunit 10	0.0107654	1.16632	1.16632
	1552887_at	C10orf27	chromosome 10 open reading frame 27	0.0107964	0.193434	-5.16973
	225162_at	SH3D19	SH3 domain containing 19	0.0108608	0.720979	-1.387
	1569194_at	ZNF789	zinc finger protein 789	0.0109387	0.591243	-1.69135
	215084_s_at	LRRC42	leucine rich repeat containing 42	0.0109441	1.21835	1.21835
	229322_at	PPP2R5E	protein phosphatase 2, regulatory subunit B', epsilon isoform	0.0110397	0.81698	-1.22402
	241725_at	E2F7	E2F transcription factor 7	0.0110658	0.667577	-1.49796
	1556727_at	PRCD	progressive rod-cone degeneration	0.0110773	0.623398	-1.60411
	1565882_at	---	---	0.011085	2.62982	2.62982
	223066_at	SNAPIN	SNAP-associated protein	0.0110852	1.29515	1.29515
	224081_at	---	---	0.0110928	0.257169	-3.88849
	238163_at	---	---	0.0110949	0.313638	-3.18839
	205559_s_at	PCSK5	proprotein convertase subtilisin/kexin type 5	0.0111108	0.630473	-1.58611
	1566454_at	---	---	0.0111407	0.512167	-1.95249
	230195_at	LOC100131138	hypothetical LOC100131138	0.0111576	0.319923	-3.12576
	220931_at	MGC5590	hypothetical protein MGC5590	0.011163	3.47965	3.47965
	222466_s_at	MRPL42	mitochondrial ribosomal protein L42	0.01119	0.630813	-1.58526
	222651_s_at	TRPS1	trichorhinophalangeal syndrome I	0.0112403	0.837394	-1.19418
	238431_at	---	---	0.011252	1.25994	1.25994
	1561255_at	---	---	0.0113368	2.21204	2.21204
	216383_at	RPL18A /// RPL18AP3	ribosomal protein L18a /// ribosomal protein L18a pseudogene 3	0.0113433	1.96922	1.96922
	243077_at	FLJ16734	hypothetical LOC641928	0.0114401	0.361435	-2.76675
	243953_at	FADS2	fatty acid desaturase 2	0.0115074	0.777726	-1.2858
	1555253_at	COL25A1	collagen, type XXV, alpha 1	0.0115552	0.16789	-5.9563
	227951_s_at	FAM98C	family with sequence similarity 98, member C	0.0115556	0.808917	-1.23622
	210268_at	NFX1	nuclear transcription factor, X-box binding 1	0.0116106	0.521575	-1.91727
	1561361_at	ZNF660	zinc finger protein 660	0.0116369	0.344913	-2.89928
	203013_at	ECD	ecdysoneless homolog (Drosophila)	0.0117738	0.81704	-1.22393
	219931_s_at	KLHL12	kelch-like 12 (Drosophila)	0.0117967	0.838824	-1.19214
	234470_at	LOC143506	SSU72 RNA polymerase II CTD phosphatase homolog pseudogene	0.0118096	0.516622	-1.93565
	201319_at	MYL12A	myosin, light chain 12A, regulatory, non-sarcomeric	0.0118545	1.51687	1.51687
	235001_at	DNAJC21	DnaJ (Hsp40) homolog, subfamily C, member 21	0.0118599	0.570472	-1.75293
	235122_at	HIVEP3	human immunodeficiency virus type I enhancer binding protein 3	0.0119151	1.59758	1.59758
	1560705_at	---	---	0.0119359	0.216651	-4.61571
	221755_at	EHBP1L1	EH domain binding protein 1-like 1	0.0119669	1.37165	1.37165
	231860_at	BRWD1	bromodomain and WD repeat domain containing 1	0.0120278	0.203425	-4.91582
	224747_at	UBE2Q2	ubiquitin-conjugating enzyme E2Q family member 2	0.0120282	1.14574	1.14574
	235799_at	NSL1	NSL1, MIND kinetochore complex component, homolog (S. cerevisiae)	0.0120326	1.62293	1.62293
	202767_at	ACP2	acid phosphatase 2, lysosomal	0.0121033	1.13859	1.13859
	241462_at	---	---	0.0121035	2.80221	2.80221
	224814_at	DPP7	dipeptidyl-peptidase 7	0.0121234	0.753536	-1.32708
	202250_s_at	DCAF8	DDB1 and CUL4 associated factor 8	0.01227	0.816003	-1.22549
	213486_at	COPG2IT1	COPG2 imprinted transcript 1 (non-protein coding)	0.0122884	0.490529	-2.03862
	208617_s_at	PTP4A2	protein tyrosine phosphatase type IVA, member 2	0.0123395	1.09106	1.09106
	240593_x_at	---	---	0.0123813	0.418823	-2.38764
	231391_at	CTXN3	cortexin 3	0.0123825	5.86433	5.86433
	205503_at	PTPN14	protein tyrosine phosphatase, non-receptor type 14	0.0123949	1.40858	1.40858
	216292_at	---	---	0.0123979	1.68756	1.68756
	243583_at	---	---	0.0124334	0.61565	-1.6243
	214375_at	PPFIBP1	PTPRF interacting protein, binding protein 1 (liprin beta 1)	0.012496	0.687955	-1.45358
	228112_at	DNAH1	dynein, axonemal, heavy chain 1	0.0126009	0.526662	-1.89875
	202147_s_at	IFRD1	interferon-related developmental regulator 1	0.012609	1.25275	1.25275
	205612_at	MMRN1	multimerin 1	0.0126298	0.532458	-1.87808
	1559471_s_at	D21S2088E	D21S2088E	0.0126298	3.29758	3.29758
	202647_s_at	NRAS	neuroblastoma RAS viral (v-ras) oncogene homolog	0.0126483	1.22125	1.22125
	205414_s_at	ARHGAP44	Rho GTPase activating protein 44	0.0126498	2.15986	2.15986
	203448_s_at	TERF1	telomeric repeat binding factor (NIMA-interacting) 1	0.0126763	1.13452	1.13452
	218697_at	NCKIPSD	NCK interacting protein with SH3 domain	0.0127381	0.60231	-1.66027
	209512_at	HSDL2	hydroxysteroid dehydrogenase like 2	0.0127586	1.39359	1.39359
	221455_s_at	WNT3	wingless-type MMTV integration site family, member 3	0.0127838	2.7173	2.7173
	233926_at	---	---	0.0128096	2.28466	2.28466
	206128_at	ADRA2C	adrenergic, alpha-2C-, receptor	0.0128125	1.87313	1.87313
	237794_at	ANKRD30BL /// ANKRD30BP2	ankyrin repeat domain 30B-like /// ankyrin repeat domain 30B pseudogene 2	0.0128458	1.63183	1.63183
	1558009_at	SLC1A2	solute carrier family 1 (glial high affinity glutamate transporter), member 2	0.0128641	0.0861375	-11.6093
	225467_s_at	RDH13	retinol dehydrogenase 13 (all-trans/9-cis)	0.0128671	1.57655	1.57655
	1556282_at	FGFR1OP2	FGFR1 oncogene partner 2	0.0129521	0.151551	-6.59845
	218247_s_at	MEX3C	mex-3 homolog C (C. elegans)	0.0130876	1.2755	1.2755
	226304_at	HSPB6	heat shock protein, alpha-crystallin-related, B6	0.0130976	0.504307	-1.98292
	203943_at	KIF3B	kinesin family member 3B	0.0131829	0.858717	-1.16453
	202751_at	TFIP11	tuftelin interacting protein 11	0.0131863	1.79598	1.79598
	212607_at	AKT3	v-akt murine thymoma viral oncogene homolog 3 (protein kinase B, gamma)	0.0132615	1.17835	1.17835
	1568873_at	ZNF519	zinc finger protein 519	0.0133247	1.37127	1.37127
	205862_at	GREB1	growth regulation by estrogen in breast cancer 1	0.0134361	0.405323	-2.46717
	231078_at	---	---	0.013503	1.47983	1.47983
	214874_at	PKP4	plakophilin 4	0.0135856	2.21261	2.21261
	1562283_at	---	---	0.0135992	1.96447	1.96447
	225539_at	ZNF295	zinc finger protein 295	0.0136092	1.2447	1.2447
	1562940_at	---	---	0.0136225	0.532632	-1.87747
	212054_x_at	TBC1D9B	TBC1 domain family, member 9B (with GRAM domain)	0.013635	0.764245	-1.30848
	216684_s_at	SS18	synovial sarcoma translocation, chromosome 18	0.0136804	0.763375	-1.30997
	218253_s_at	LGTN	ligatin	0.0136828	0.737977	-1.35505
	209620_s_at	ABCB7	ATP-binding cassette, sub-family B (MDR/TAP), member 7	0.0137805	1.23554	1.23554
	1557707_at	---	---	0.013849	0.53121	-1.88249
	208809_s_at	C6orf62	chromosome 6 open reading frame 62	0.0138748	1.18408	1.18408
	202772_at	HMGCL	3-hydroxymethyl-3-methylglutaryl-CoA lyase	0.0139168	0.6967	-1.43534
	1554351_a_at	TIPRL	TIP41, TOR signaling pathway regulator-like (S. cerevisiae)	0.0139672	1.39546	1.39546
	201868_s_at	TBL1X	transducin (beta)-like 1X-linked	0.0140437	0.670144	-1.49222
	210840_s_at	IQGAP1	IQ motif containing GTPase activating protein 1	0.0140837	0.802507	-1.24609
	238491_at	LOC100506161	hypothetical LOC100506161	0.0141012	0.622303	-1.60693
	231995_at	C9orf82	chromosome 9 open reading frame 82	0.0141096	1.39523	1.39523
	227991_x_at	ZBTB43	zinc finger and BTB domain containing 43	0.0141149	0.824667	-1.21261
	227426_at	SOS1	son of sevenless homolog 1 (Drosophila)	0.0141953	1.15849	1.15849
	225589_at	SH3RF1	SH3 domain containing ring finger 1	0.0142252	1.34288	1.34288
	235310_at	GCET2	germinal center expressed transcript 2	0.0143114	3.38913	3.38913
	208615_s_at	PTP4A2	protein tyrosine phosphatase type IVA, member 2	0.0143338	1.30476	1.30476
	206807_s_at	ADD2	adducin 2 (beta)	0.0143402	0.365348	-2.73712
	227415_at	LOC283508	hypothetical protein LOC283508	0.0143501	0.768529	-1.30119
	240264_at	---	---	0.0143517	6.85931	6.85931
	204496_at	STRN3	striatin, calmodulin binding protein 3	0.0144032	1.1977	1.1977
	214041_x_at	RPL37A	Ribosomal protein L37a	0.0144227	1.37139	1.37139
	220666_at	---	---	0.0144751	0.143459	-6.97062
	206497_at	C7orf44	chromosome 7 open reading frame 44	0.0145245	1.88494	1.88494
	224851_at	CDK6	cyclin-dependent kinase 6	0.0145416	1.61281	1.61281
	217337_at	---	---	0.0145811	0.80054	-1.24916
	208667_s_at	ST13	suppression of tumorigenicity 13 (colon carcinoma) (Hsp70 interacting protein)	0.0146063	0.862233	-1.15978
	224181_at	C18orf2	chromosome 18 open reading frame 2	0.0146181	0.513071	-1.94905
	218563_at	NDUFA3	NADH dehydrogenase (ubiquinone) 1 alpha subcomplex, 3, 9kDa	0.0146301	0.774206	-1.29165
	221536_s_at	LSG1	large subunit GTPase 1 homolog (S. cerevisiae)	0.0147744	1.34588	1.34588
	204376_at	VPRBP	Vpr (HIV-1) binding protein	0.0148748	0.657292	-1.52139
	213215_at	AP3S2	adaptor-related protein complex 3, sigma 2 subunit	0.0149339	0.718652	-1.39149
	203027_s_at	MVD	mevalonate (diphospho) decarboxylase	0.0149406	1.91482	1.91482
	222011_s_at	TCP1	t-complex 1	0.0149685	1.17072	1.17072
	208829_at	TAPBP	TAP binding protein (tapasin)	0.0149834	0.664294	-1.50536
	1552521_a_at	TMEM74	transmembrane protein 74	0.0149859	1.76883	1.76883
	214106_s_at	GMDS	GDP-mannose 4,6-dehydratase	0.0150279	1.23738	1.23738
	222056_s_at	FAHD2A	fumarylacetoacetate hydrolase domain containing 2A	0.0150873	0.89103	-1.1223
	227263_at	C8orf58	chromosome 8 open reading frame 58	0.0151489	1.27932	1.27932
	1558512_at	---	---	0.0151978	1.43758	1.43758
	213570_at	EIF4E2	eukaryotic translation initiation factor 4E family member 2	0.0152015	1.43394	1.43394
	208651_x_at	CD24	CD24 molecule	0.0152051	2.50191	2.50191
	1563797_at	---	---	0.0153164	0.224729	-4.4498
	232961_at	SPATS2L	Spermatogenesis associated, serine-rich 2-like	0.0153918	0.684527	-1.46086
	232954_at	---	---	0.0154265	0.137212	-7.28802
	215510_at	ETV2	ets variant 2	0.0154366	0.607123	-1.64711
	1552662_a_at	PCDHGB7	protocadherin gamma subfamily B, 7	0.0155254	3.00034	3.00034
	203693_s_at	E2F3	E2F transcription factor 3	0.0155621	1.23493	1.23493
	203249_at	EZH1	enhancer of zeste homolog 1 (Drosophila)	0.0156006	0.649854	-1.53881
	216246_at	---	---	0.0156015	1.30532	1.30532
	225702_at	C8orf76	chromosome 8 open reading frame 76	0.0156768	1.34822	1.34822
	229271_x_at	COL11A1	collagen, type XI, alpha 1	0.0156794	3.31727	3.31727
	201863_at	FAM32A	family with sequence similarity 32, member A	0.0157142	0.85692	-1.16697
	201944_at	HEXB	hexosaminidase B (beta polypeptide)	0.0157306	0.791928	-1.26274
	203508_at	TNFRSF1B	tumor necrosis factor receptor superfamily, member 1B	0.0157898	0.63948	-1.56377
	217449_at	---	---	0.0157939	0.294819	-3.39191
	239442_at	CEP68	centrosomal protein 68kDa	0.0158137	1.7079	1.7079
	1562949_at	---	---	0.0158367	3.3769	3.3769
	209565_at	RNF113A	ring finger protein 113A	0.0158533	0.789455	-1.2667
	223424_s_at	ZSCAN21	zinc finger and SCAN domain containing 21	0.0158961	0.790607	-1.26485
	220386_s_at	EML4	echinoderm microtubule associated protein like 4	0.0159085	1.31479	1.31479
	214383_x_at	KLHDC3	kelch domain containing 3	0.0159295	0.735109	-1.36034
	218189_s_at	NANS	N-acetylneuraminic acid synthase	0.0159498	1.4349	1.4349
	240573_at	LOC374443	CLR pseudogene	0.0159852	0.312294	-3.20211
	208702_x_at	APLP2	amyloid beta (A4) precursor-like protein 2	0.0159997	0.819622	-1.22008
	226746_s_at	UBE4B	Ubiquitination factor E4B (UFD2 homolog, yeast)	0.0160166	0.780196	-1.28173
	212898_at	TTI1	Tel2 interacting protein 1 homolog (S. pombe)	0.01607	1.23214	1.23214
	1555226_s_at	C1orf43	chromosome 1 open reading frame 43	0.0160855	0.933952	-1.07072
	236505_at	NUP62	Nucleoporin 62kDa	0.0161237	1.41648	1.41648
	235555_at	---	---	0.0161334	1.53424	1.53424
	1553300_a_at	DGKH	diacylglycerol kinase, eta	0.0161353	0.433035	-2.30928
	1562194_at	---	---	0.0161602	0.445974	-2.24228
	223010_s_at	OCIAD1	OCIA domain containing 1	0.0161728	0.845421	-1.18284
	235424_at	---	---	0.0162502	0.639751	-1.56311
	219734_at	SIDT1	SID1 transmembrane family, member 1	0.0162619	1.77617	1.77617
	233509_at	HERC4	hect domain and RLD 4	0.0162845	0.664087	-1.50583
	215575_at	PDE4DIP	phosphodiesterase 4D interacting protein	0.0163313	0.67448	-1.48262
	209732_at	CLEC2B	C-type lectin domain family 2, member B	0.0163534	0.40455	-2.47188
	242953_at	ZNF234	zinc finger protein 234	0.0163733	0.861929	-1.16019
	229525_at	THOC7	THO complex 7 homolog (Drosophila)	0.0163906	1.27669	1.27669
	203148_s_at	TRIM14	tripartite motif-containing 14	0.0163935	1.41602	1.41602
	222961_at	---	---	0.0164531	0.357833	-2.7946
	208800_at	SRP72	signal recognition particle 72kDa	0.0164538	0.898867	-1.11251
	1557950_at	SDCCAG1	serologically defined colon cancer antigen 1	0.0164937	0.808895	-1.23625
	1554464_a_at	CRTAP	cartilage associated protein	0.0165837	0.836434	-1.19555
	1566257_at	---	---	0.0166134	1.68964	1.68964
	224133_at	---	---	0.0166137	3.78241	3.78241
	1561915_at	---	---	0.0166368	2.36208	2.36208
	218181_s_at	MAP4K4	mitogen-activated protein kinase kinase kinase kinase 4	0.0167103	0.829689	-1.20527
	236922_at	---	---	0.016714	0.862294	-1.1597
	1564882_at	---	---	0.0167253	0.558882	-1.78929
	1560954_at	---	---	0.0167847	0.239147	-4.18153
	220975_s_at	C1QTNF1	C1q and tumor necrosis factor related protein 1	0.0167873	0.296403	-3.37378
	230850_at	---	---	0.0168184	0.749055	-1.33502
	229898_at	SNX33	sorting nexin 33	0.0168199	0.69861	-1.43141
	1568647_at	---	---	0.0169043	0.0845185	-11.8317
	1569269_s_at	SRGAP1	SLIT-ROBO Rho GTPase activating protein 1	0.0169129	0.651218	-1.53558
	1564241_at	ATP1A4	ATPase, Na+/K+ transporting, alpha 4 polypeptide	0.0169726	0.262304	-3.81237
	206643_at	HAL	histidine ammonia-lyase	0.0170886	0.234313	-4.2678
	212286_at	ANKRD12	ankyrin repeat domain 12	0.0171184	0.661707	-1.51124
	204959_at	MNDA	myeloid cell nuclear differentiation antigen	0.0172875	2.1693	2.1693
	211105_s_at	NFATC1	nuclear factor of activated T-cells, cytoplasmic, calcineurin-dependent 1	0.0172942	1.38241	1.38241
	1570364_at	ZNF709	zinc finger protein 709	0.0174167	0.497475	-2.01015
	235803_at	---	---	0.0174315	1.47879	1.47879
	206912_at	FOXE1	forkhead box E1 (thyroid transcription factor 2)	0.0174433	4.36707	4.36707
	215947_s_at	FAM136A	family with sequence similarity 136, member A	0.0174826	1.42321	1.42321
	230039_at	---	---	0.0174846	0.587697	-1.70156
	1568838_at	NCRNA00286A /// NCRNA00286B	non-protein coding RNA 286A /// non-protein coding RNA 286B	0.0175773	2.85872	2.85872
	235012_at	LRCH1	leucine-rich repeats and calponin homology (CH) domain containing 1	0.0177114	1.3813	1.3813
	202955_s_at	ARFGEF1	ADP-ribosylation factor guanine nucleotide-exchange factor 1(brefeldin A-inhibited)	0.0178338	0.86983	-1.14965
	1559975_at	BTG1	B-cell translocation gene 1, anti-proliferative	0.0178514	0.243048	-4.11442
	218130_at	C17orf62	chromosome 17 open reading frame 62	0.0178618	1.15574	1.15574
	205310_at	FBXO46	F-box protein 46	0.0178842	1.24703	1.24703
	219577_s_at	ABCA7	ATP-binding cassette, sub-family A (ABC1), member 7	0.0179079	0.276138	-3.62138
	1558668_s_at	SPATA22	spermatogenesis associated 22	0.0179655	3.2059	3.2059
	229265_at	SKI	v-ski sarcoma viral oncogene homolog (avian)	0.0179828	0.845833	-1.18227
	1555526_a_at	2012-09-06	septin 6	0.0180036	1.26699	1.26699
	215252_at	---	---	0.0180543	0.85352	-1.17162
	244236_at	---	---	0.0180563	0.646677	-1.54637
	214762_at	ATP6V1G2	ATPase, H+ transporting, lysosomal 13kDa, V1 subunit G2	0.0180678	0.548636	-1.8227
	239975_at	HLA-DPB2	major histocompatibility complex, class II, DP beta 2 (pseudogene)	0.0180835	0.576591	-1.73433
	243016_at	---	---	0.0181166	0.691833	-1.44544
	1558378_a_at	AHNAK2	AHNAK nucleoprotein 2	0.0181243	0.48196	-2.07486
	235003_at	UHMK1	U2AF homology motif (UHM) kinase 1	0.0181576	0.599609	-1.66775
	202777_at	SHOC2	soc-2 suppressor of clear homolog (C. elegans)	0.0181619	1.11595	1.11595
	210378_s_at	SSNA1	Sjogren syndrome nuclear autoantigen 1	0.0181648	1.25682	1.25682
	241223_x_at	---	---	0.0181684	1.20761	1.20761
	223228_at	LDOC1L	leucine zipper, down-regulated in cancer 1-like	0.0181714	1.36749	1.36749
	223019_at	FAM129B	family with sequence similarity 129, member B	0.018173	0.805973	-1.24074
	217981_s_at	FXC1	fracture callus 1 homolog (rat)	0.0181832	0.848077	-1.17914
	212375_at	EP400	E1A binding protein p400	0.0182292	0.874213	-1.14389
	1569730_at	HEATR7B2	HEAT repeat family member 7B2	0.0183202	0.608327	-1.64385
	223560_s_at	C2orf56	chromosome 2 open reading frame 56	0.0183566	0.79838	-1.25254
	213472_at	HNRNPH1	heterogeneous nuclear ribonucleoprotein H1 (H)	0.0183633	0.347543	-2.87734
	213258_at	TFPI	tissue factor pathway inhibitor (lipoprotein-associated coagulation inhibitor)	0.0184446	0.689368	-1.4506
	1560813_at	---	---	0.0185526	0.440827	-2.26846
	211323_s_at	ITPR1	inositol 1,4,5-triphosphate receptor, type 1	0.0185596	0.569709	-1.75528
	229112_at	SIRT5	sirtuin 5	0.0185666	0.519953	-1.92325
	201444_s_at	ATP6AP2	ATPase, H+ transporting, lysosomal accessory protein 2	0.0185935	0.778537	-1.28446
	237181_at	---	---	0.0186645	0.532199	-1.879
	237409_at	---	---	0.0186956	0.256901	-3.89255
	219351_at	TRAPPC2	trafficking protein particle complex 2	0.0187785	1.29861	1.29861
	1559739_at	CHPT1	Choline phosphotransferase 1	0.0187852	1.66116	1.66116
	209676_at	TFPI	tissue factor pathway inhibitor (lipoprotein-associated coagulation inhibitor)	0.0188491	0.692567	-1.4439
	219900_s_at	ZNF446	zinc finger protein 446	0.0189667	1.40888	1.40888
	208899_x_at	ATP6V1D	ATPase, H+ transporting, lysosomal 34kDa, V1 subunit D	0.0189786	0.902302	-1.10828
	1563899_at	LCTL	lactase-like	0.0191279	3.87228	3.87228
	236064_at	SLC25A35	solute carrier family 25, member 35	0.0191444	0.650684	-1.53685
	208906_at	BSCL2	Berardinelli-Seip congenital lipodystrophy 2 (seipin)	0.0192273	0.885122	-1.12979
	225114_at	AGPS	alkylglycerone phosphate synthase	0.0192332	1.44729	1.44729
	1565628_at	---	---	0.0192952	2.11073	2.11073
	206661_at	DBF4B	DBF4 homolog B (S. cerevisiae)	0.0194279	2.04516	2.04516
	221550_at	COX15	COX15 homolog, cytochrome c oxidase assembly protein (yeast)	0.0194747	0.797111	-1.25453
	202834_at	AGT	angiotensinogen (serpin peptidase inhibitor, clade A, member 8)	0.0194771	2.67176	2.67176
	203579_s_at	SLC7A6	solute carrier family 7 (cationic amino acid transporter, y+ system), member 6	0.0195058	1.18348	1.18348
	220605_s_at	SIRT2	sirtuin 2	0.019537	0.718596	-1.3916
	201252_at	PSMC4	proteasome (prosome, macropain) 26S subunit, ATPase, 4	0.0196724	0.870325	-1.149
	228257_at	ANKRD52	ankyrin repeat domain 52	0.0197131	1.47636	1.47636
	231980_at	DOK6	docking protein 6	0.019732	0.0940361	-10.6342
	204624_at	ATP7B	ATPase, Cu++ transporting, beta polypeptide	0.0197573	2.00531	2.00531
	203366_at	POLG	polymerase (DNA directed), gamma	0.0197827	1.25364	1.25364
	1553326_at	RXFP2	relaxin/insulin-like family peptide receptor 2	0.0197942	4.90629	4.90629
	1569098_s_at	TP53BP1	tumor protein p53 binding protein 1	0.0198236	0.223626	-4.47175
	213948_x_at	CADM3	cell adhesion molecule 3	0.0198516	0.325521	-3.072
	45288_at	ABHD6	abhydrolase domain containing 6	0.0198531	0.77058	-1.29772
	227899_at	VIT	vitrin	0.0199028	0.27993	-3.57232
	217045_x_at	NCR2	natural cytotoxicity triggering receptor 2	0.0199064	0.735157	-1.36025
	228562_at	ZBTB10	zinc finger and BTB domain containing 10	0.0199683	1.28337	1.28337
	239388_at	---	---	0.0199749	0.562963	-1.77631
	212994_at	THOC2	THO complex 2	0.0200022	0.77089	-1.2972
	235374_at	MDH1	Malate dehydrogenase 1, NAD (soluble)	0.0200474	0.601801	-1.66168
	212523_s_at	KIAA0146	KIAA0146	0.02006	1.25065	1.25065
	212241_at	GCOM1 /// GRINL1A	GRINL1A complex locus /// glutamate receptor, ionotropic, N-methyl D-aspartate-like 1A	0.0200852	0.805751	-1.24108
	213217_at	ADCY2	adenylate cyclase 2 (brain)	0.0201343	1.6912	1.6912
	208534_s_at	RASA4 /// RASA4P	RAS p21 protein activator 4 /// RAS p21 protein activator 4 pseudogene	0.0202396	4.21493	4.21493
	206019_at	RBM19	RNA binding motif protein 19	0.0202655	0.688627	-1.45217
	1566459_at	---	---	0.0202977	1.84975	1.84975
	213672_at	MARS	methionyl-tRNA synthetase	0.020347	1.52432	1.52432
	232171_x_at	LOC100129637	hypothetical LOC100129637	0.0203693	1.64365	1.64365
	240007_at	---	---	0.0204803	3.67378	3.67378
	214356_s_at	KIAA0368	KIAA0368	0.0205147	1.27223	1.27223
	1567985_at	---	---	0.0205173	0.552273	-1.8107
	235440_at	SPTY2D1	SPT2, Suppressor of Ty, domain containing 1 (S. cerevisiae)	0.0205906	1.32362	1.32362
	213777_s_at	---	---	0.0206243	0.24673	-4.05302
	220936_s_at	H2AFJ	H2A histone family, member J	0.0206494	0.470628	-2.12482
	201237_at	CAPZA2	capping protein (actin filament) muscle Z-line, alpha 2	0.0207054	1.12254	1.12254
	230868_at	---	---	0.020717	1.82252	1.82252
	203421_at	TP53I11	tumor protein p53 inducible protein 11	0.02074	1.79192	1.79192
	241717_at	LOC285281	hypothetical protein LOC285281	0.02076	4.22747	4.22747
	220150_s_at	FAM184A	family with sequence similarity 184, member A	0.0207959	0.815928	-1.2256
	205543_at	HSPA4L	heat shock 70kDa protein 4-like	0.0208067	0.592386	-1.68809
	224577_at	ERGIC1	endoplasmic reticulum-golgi intermediate compartment (ERGIC) 1	0.0208733	0.814782	-1.22732
	1565696_at	---	---	0.0209071	0.718672	-1.39146
	232194_at	METTL4	methyltransferase like 4	0.0209144	1.34486	1.34486
	209327_s_at	NOP16	NOP16 nucleolar protein homolog (yeast)	0.0209187	0.331975	-3.01228
	242562_at	DNAJC24	DnaJ (Hsp40) homolog, subfamily C, member 24	0.0209874	2.01827	2.01827
	201871_s_at	UBXN1	UBX domain protein 1	0.0210147	0.910473	-1.09833
	209706_at	NKX3-1	NK3 homeobox 1	0.0210231	1.53596	1.53596
	212692_s_at	LRBA	LPS-responsive vesicle trafficking, beach and anchor containing	0.0210412	0.767094	-1.30362
	223651_x_at	CDC23	cell division cycle 23 homolog (S. cerevisiae)	0.0210596	1.56949	1.56949
	200035_at	CTDNEP1	CTD nuclear envelope phosphatase 1	0.0211288	1.20213	1.20213
	213350_at	RPS11	Ribosomal protein S11	0.0211322	1.48968	1.48968
	1559140_at	FAM87A	family with sequence similarity 87, member A	0.0211395	0.384886	-2.59817
	212162_at	KIDINS220	kinase D-interacting substrate, 220kDa	0.0211682	0.784843	-1.27414
	216749_at	---	---	0.0211807	0.385918	-2.59123
	202118_s_at	CPNE3	copine III	0.0212016	0.666633	-1.50008
	225775_at	TSPAN33	tetraspanin 33	0.0212266	5.08057	5.08057
	242315_at	---	---	0.0213017	2.08088	2.08088
	206685_at	HCG4	HLA complex group 4	0.0213027	0.489941	-2.04106
	221165_s_at	IL22	interleukin 22	0.021349	3.03552	3.03552
	207692_s_at	ACAN	aggrecan	0.0213537	1.84014	1.84014
	1556706_at	---	---	0.0213866	0.360299	-2.77547
	237213_at	---	---	0.0214573	0.636205	-1.57182
	226685_at	SNTB2	syntrophin, beta 2 (dystrophin-associated protein A1, 59kDa, basic component 2)	0.0214905	0.900038	-1.11106
	218195_at	C6orf211	chromosome 6 open reading frame 211	0.0215039	1.30241	1.30241
	242106_at	---	---	0.0215107	1.63281	1.63281
	221082_s_at	NDRG3	NDRG family member 3	0.0215284	0.811034	-1.23299
	205323_s_at	MTF1	metal-regulatory transcription factor 1	0.0215341	0.844092	-1.1847
	210242_x_at	ST20	suppressor of tumorigenicity 20	0.0215366	1.27973	1.27973
	210774_s_at	NCOA4	nuclear receptor coactivator 4	0.0215849	0.92116	-1.08559
	224807_at	GRAMD1A	GRAM domain containing 1A	0.0215971	1.08127	1.08127
	204068_at	STK3	serine/threonine kinase 3	0.0216093	1.13189	1.13189
	213940_s_at	FNBP1	formin binding protein 1	0.0216136	1.17945	1.17945
	235882_at	VPS53	vacuolar protein sorting 53 homolog (S. cerevisiae)	0.0216175	0.653229	-1.53086
	215896_at	---	---	0.0216335	0.606627	-1.64846
	1557446_x_at	TREML3	triggering receptor expressed on myeloid cells-like 3	0.0216355	3.05642	3.05642
	243995_at	PTAR1	protein prenyltransferase alpha subunit repeat containing 1	0.0216603	0.544779	-1.83561
	218117_at	RBX1	ring-box 1, E3 ubiquitin protein ligase	0.0217703	1.07916	1.07916
	221537_at	PLXNA1	plexin A1	0.0217818	0.84343	-1.18564
	225303_at	KIRREL	kin of IRRE like (Drosophila)	0.0218178	1.15044	1.15044
	224729_s_at	ATPAF1	ATP synthase mitochondrial F1 complex assembly factor 1	0.0218448	1.12232	1.12232
	218097_s_at	CUEDC2	CUE domain containing 2	0.0218636	0.86847	-1.15145
	203575_at	CSNK2A2	casein kinase 2, alpha prime polypeptide	0.0219009	0.830885	-1.20354
	230657_at	---	---	0.0219222	1.43038	1.43038
	229059_at	NCRNA00256A /// NCRNA00256B	non-protein coding RNA 256A /// non-protein coding RNA 256B	0.0219659	0.610758	-1.63731
	230792_at	FAAH2	fatty acid amide hydrolase 2	0.0219689	0.270848	-3.69211
	210319_x_at	MSX2	msh homeobox 2	0.0220863	0.511711	-1.95423
	216894_x_at	CDKN1C	cyclin-dependent kinase inhibitor 1C (p57, Kip2)	0.0221672	1.99316	1.99316
	1552414_at	WFDC9	WAP four-disulfide core domain 9	0.0221831	0.435563	-2.29588
	230334_at	LOC100507291	hypothetical LOC100507291	0.0222209	0.669664	-1.49329
	214812_s_at	MOBKL1B	MOB1, Mps One Binder kinase activator-like 1B (yeast)	0.0222416	1.22897	1.22897
	1565557_at	---	---	0.0222428	0.737105	-1.35666
	201693_s_at	EGR1	early growth response 1	0.0222815	0.635535	-1.57348
	227308_x_at	LTBP3	latent transforming growth factor beta binding protein 3	0.0222889	0.654493	-1.5279
	232277_at	SLC28A3	solute carrier family 28 (sodium-coupled nucleoside transporter), member 3	0.0223387	0.670017	-1.4925
	243050_at	---	---	0.0224317	0.618965	-1.6156
	1555702_a_at	ST3GAL3	ST3 beta-galactoside alpha-2,3-sialyltransferase 3	0.0224974	0.544656	-1.83602
	220542_s_at	PLUNC	palate, lung and nasal epithelium associated	0.0226145	1.67786	1.67786
	1554206_at	TMLHE	trimethyllysine hydroxylase, epsilon	0.0226285	0.748469	-1.33606
	242392_at	UBE2U	ubiquitin-conjugating enzyme E2U (putative)	0.0226431	0.218588	-4.57481
	227851_s_at	---	---	0.0227038	0.52068	-1.92057
	220137_at	VSIG10	V-set and immunoglobulin domain containing 10	0.0227409	1.42079	1.42079
	237936_at	---	---	0.0227521	2.41211	2.41211
	243294_at	ZNF780B	zinc finger protein 780B	0.0229493	0.626508	-1.59615
	233992_x_at	ZNF445	zinc finger protein 445	0.0229495	0.597267	-1.67429
	207334_s_at	TGFBR2	transforming growth factor, beta receptor II (70/80kDa)	0.0229814	0.576647	-1.73416
	1569741_at	---	---	0.0230263	2.58412	2.58412
	242755_at	---	---	0.0230934	0.127253	-7.85833
	218660_at	DYSF	dysferlin, limb girdle muscular dystrophy 2B (autosomal recessive)	0.0230985	1.71861	1.71861
	226720_at	PWWP2A	PWWP domain containing 2A	0.0231116	1.19244	1.19244
	213166_x_at	MZT2A	mitotic spindle organizing protein 2A	0.0232107	1.20169	1.20169
	212626_x_at	HNRNPC	heterogeneous nuclear ribonucleoprotein C (C1/C2)	0.0232108	0.832634	-1.20101
	236778_at	---	---	0.0232209	0.695062	-1.43872
	1569188_s_at	---	---	0.023242	0.375678	-2.66185
	205072_s_at	XRCC4	X-ray repair complementing defective repair in Chinese hamster cells 4	0.023272	1.82091	1.82091
	243326_at	---	---	0.0233237	1.49135	1.49135
	1561532_at	---	---	0.0233517	0.492912	-2.02876
	208186_s_at	LIPE	lipase, hormone-sensitive	0.0233524	0.390858	-2.55848
	1559096_x_at	FBXO9	F-box protein 9	0.0233738	0.766732	-1.30424
	229790_at	TERF2	telomeric repeat binding factor 2	0.0233846	1.29159	1.29159
	222628_s_at	REV1	REV1 homolog (S. cerevisiae)	0.0234003	0.941948	-1.06163
	1560426_at	C12orf55	chromosome 12 open reading frame 55	0.0234342	5.3563	5.3563
	236566_at	---	---	0.0234687	1.43043	1.43043
	202401_s_at	SRF	serum response factor (c-fos serum response element-binding transcription factor)	0.0234739	1.37601	1.37601
	225146_at	C9orf25	chromosome 9 open reading frame 25	0.0234863	1.20284	1.20284
	218858_at	DEPDC6	DEP domain containing 6	0.0235037	0.559125	-1.78851
	200601_at	ACTN4	actinin, alpha 4	0.0235965	1.17677	1.17677
	212819_at	ASB1	ankyrin repeat and SOCS box-containing 1	0.0236207	1.33135	1.33135
	205026_at	STAT5B	signal transducer and activator of transcription 5B	0.0236256	0.586005	-1.70647
	205409_at	FOSL2	FOS-like antigen 2	0.0239189	2.47632	2.47632
	226012_at	ANKRD11	ankyrin repeat domain 11	0.0239227	1.29513	1.29513
	232083_at	KIF16B	kinesin family member 16B	0.0240281	1.85092	1.85092
	241847_at	---	---	0.0240555	1.93667	1.93667
	243925_at	---	---	0.0240594	0.443017	-2.25725
	266_s_at	CD24	CD24 molecule	0.0241068	3.54722	3.54722
	213122_at	TSPYL5	TSPY-like 5	0.0241476	1.47595	1.47595
	202114_at	SNX2	sorting nexin 2	0.0241832	0.831107	-1.20321
	215018_at	KIAA1731	KIAA1731	0.0242113	0.355924	-2.80959
	208988_at	KDM2A	lysine (K)-specific demethylase 2A	0.0242133	1.16693	1.16693
	244837_at	---	---	0.0242545	4.76034	4.76034
	213144_at	GOSR2	golgi SNAP receptor complex member 2	0.0242719	0.620269	-1.6122
	243231_at	SLC38A11	solute carrier family 38, member 11	0.0242789	0.187327	-5.33827
	244388_at	---	---	0.02433	2.46333	2.46333
	243578_at	---	---	0.0243393	0.552066	-1.81138
	228026_at	SIKE1	suppressor of IKBKE 1	0.0243706	1.27394	1.27394
	213848_at	DUSP7	dual specificity phosphatase 7	0.0244104	1.34282	1.34282
	214895_s_at	ADAM10	ADAM metallopeptidase domain 10	0.0244752	0.835495	-1.19689
	201327_s_at	CCT6A	chaperonin containing TCP1, subunit 6A (zeta 1)	0.0245411	1.2171	1.2171
	208246_x_at	---	---	0.0245929	1.29484	1.29484
	222534_s_at	INF2	inverted formin, FH2 and WH2 domain containing	0.02461	0.600967	-1.66399
	208636_at	ACTN1	actinin, alpha 1	0.0246642	1.28315	1.28315
	55583_at	DOCK6	dedicator of cytokinesis 6	0.0247139	0.654856	-1.52705
	204449_at	PDCL	phosducin-like	0.0247286	1.50297	1.50297
	207620_s_at	CASK	calcium/calmodulin-dependent serine protein kinase (MAGUK family)	0.0247399	0.829887	-1.20498
	204688_at	SGCE	sarcoglycan, epsilon	0.0247601	1.19209	1.19209
	1556097_at	---	---	0.024901	1.79257	1.79257
	220235_s_at	C1orf103	chromosome 1 open reading frame 103	0.0249418	1.12595	1.12595
	228445_at	AIFM2	apoptosis-inducing factor, mitochondrion-associated, 2	0.0249582	1.24793	1.24793
	228619_x_at	TIPRL	TIP41, TOR signaling pathway regulator-like (S. cerevisiae)	0.0249653	0.535802	-1.86636
	226496_at	ZCCHC7	zinc finger, CCHC domain containing 7	0.0250497	0.827611	-1.2083
	222313_at	---	---	0.025052	0.496778	-2.01297
	225461_at	EHMT1	euchromatic histone-lysine N-methyltransferase 1	0.0250605	1.26721	1.26721
	236352_at	VGLL2	vestigial like 2 (Drosophila)	0.0250711	2.57337	2.57337
	222498_at	AZI2	5-azacytidine induced 2	0.0250754	0.827702	-1.20816
	208212_s_at	ALK	anaplastic lymphoma receptor tyrosine kinase	0.0251202	1.66139	1.66139
	218292_s_at	PRKAG2	protein kinase, AMP-activated, gamma 2 non-catalytic subunit	0.0251525	0.765687	-1.30602
	208626_s_at	VAT1	vesicle amine transport protein 1 homolog (T. californica)	0.0251639	0.694132	-1.44065
	224445_s_at	ZFYVE21	zinc finger, FYVE domain containing 21	0.0252369	0.8486	-1.17841
	218116_at	C9orf78	chromosome 9 open reading frame 78	0.0252583	0.891612	-1.12156
	215735_s_at	TSC2	tuberous sclerosis 2	0.0252821	0.738959	-1.35326
	238586_at	---	---	0.0252954	4.14652	4.14652
	217225_x_at	NOMO1 /// NOMO2 /// NOMO3	NODAL modulator 1 /// NODAL modulator 2 /// NODAL modulator 3	0.0253265	0.843541	-1.18548
	1553111_a_at	KBTBD6	kelch repeat and BTB (POZ) domain containing 6	0.0253314	1.55284	1.55284
	243981_at	STK4	serine/threonine kinase 4	0.0253431	0.69335	-1.44227
	225830_at	PDZD8	PDZ domain containing 8	0.0253522	1.30756	1.30756
	212148_at	PBX1	pre-B-cell leukemia homeobox 1	0.0253829	0.603159	-1.65794
	236865_at	---	---	0.0254011	0.33718	-2.96578
	243908_at	---	---	0.025521	0.66363	-1.50686
	240895_at	---	---	0.0255518	0.511102	-1.95656
	231393_x_at	ZBTB43	Zinc finger and BTB domain containing 43	0.0255557	0.364867	-2.74072
	204320_at	COL11A1	collagen, type XI, alpha 1	0.0255569	2.41151	2.41151
	212415_at	2012-09-06	septin 6	0.0256465	1.25175	1.25175
	35820_at	GM2A	GM2 ganglioside activator	0.0256549	0.738161	-1.35472
	219514_at	ANGPTL2	angiopoietin-like 2	0.0256677	0.404393	-2.47284
	232626_at	---	---	0.0256717	0.529354	-1.88909
	227261_at	KLF12	Kruppel-like factor 12	0.0256973	1.16736	1.16736
	1557651_x_at	GALE	UDP-galactose-4-epimerase	0.0258082	0.519893	-1.92347
	221999_at	VRK3	vaccinia related kinase 3	0.0259282	0.718622	-1.39155
	239089_at	---	---	0.0259292	0.346483	-2.88614
	236659_x_at	---	---	0.0259647	2.01859	2.01859
	240544_at	---	---	0.0259799	0.389688	-2.56615
	234995_at	SPICE1	spindle and centriole associated protein 1	0.0259885	1.30916	1.30916
	1563173_at	---	---	0.026001	0.232592	-4.29938
	230466_s_at	---	---	0.0260132	1.62601	1.62601
	1569631_at	NMNAT1	nicotinamide nucleotide adenylyltransferase 1	0.0260368	0.767242	-1.30337
	204613_at	PLCG2	phospholipase C, gamma 2 (phosphatidylinositol-specific)	0.0261271	1.92909	1.92909
	218426_s_at	RNF216	ring finger protein 216	0.0261563	1.24654	1.24654
	243302_at	---	---	0.0261599	1.66879	1.66879
	225085_at	USP40	ubiquitin specific peptidase 40	0.0261647	0.670488	-1.49145
	238615_at	ERLIN2	ER lipid raft associated 2	0.0262884	0.625267	-1.59932
	1555617_x_at	---	---	0.0263624	0.596871	-1.67541
	238496_at	---	---	0.0264572	1.67842	1.67842
	211742_s_at	EVI2B	ecotropic viral integration site 2B	0.0264712	0.513107	-1.94891
	234066_at	IL1RL1	interleukin 1 receptor-like 1	0.0264935	1.81876	1.81876
	203571_s_at	C10orf116	chromosome 10 open reading frame 116	0.0265231	0.696242	-1.43628
	242772_x_at	---	---	0.0265696	1.34706	1.34706
	206543_at	SMARCA2	SWI/SNF related, matrix associated, actin dependent regulator of chromatin, subfamily a	0.0265808	1.53829	1.53829
	201732_s_at	CLCN3	chloride channel 3	0.0265889	0.806941	-1.23925
	1558588_at	---	---	0.0267125	0.362175	-2.7611
	232088_x_at	LOC100271722	hypothetical LOC100271722	0.0267585	0.698045	-1.43257
	224436_s_at	NIPSNAP3A	nipsnap homolog 3A (C. elegans)	0.0268043	1.38487	1.38487
	225560_at	POMT2	protein-O-mannosyltransferase 2	0.0268083	0.604225	-1.65501
	224378_x_at	MAP1LC3A	microtubule-associated protein 1 light chain 3 alpha	0.0269869	0.627448	-1.59376
	224106_at	---	---	0.0270133	0.549396	-1.82018
	227268_at	RNFT1	ring finger protein, transmembrane 1	0.0270549	1.25913	1.25913
	214734_at	EXPH5	exophilin 5	0.0270685	2.02957	2.02957
	232032_x_at	SDF4	stromal cell derived factor 4	0.027085	0.733289	-1.36372
	221821_s_at	C12orf41	chromosome 12 open reading frame 41	0.0270984	1.17712	1.17712
	236596_at	---	---	0.0271637	0.642221	-1.5571
	216071_x_at	MED12	mediator complex subunit 12	0.0271713	0.740485	-1.35047
	221871_s_at	TFG	TRK-fused gene	0.0271826	0.709153	-1.41013
	228374_at	C10orf28	chromosome 10 open reading frame 28	0.0271914	0.726922	-1.37566
	238332_at	ANKRD29	ankyrin repeat domain 29	0.0271976	0.631212	-1.58425
	225456_at	MED1	mediator complex subunit 1	0.0272256	1.10315	1.10315
	240198_at	---	---	0.0272298	0.725227	-1.37888
	220704_at	IKZF1	IKAROS family zinc finger 1 (Ikaros)	0.0272402	6.15873	6.15873
	231365_at	---	---	0.0272884	1.41376	1.41376
	205564_at	PAGE4	P antigen family, member 4 (prostate associated)	0.0273129	0.655451	-1.52567
	241517_at	---	---	0.0273147	0.52441	-1.9069
	201027_s_at	EIF5B	eukaryotic translation initiation factor 5B	0.0273529	0.867699	-1.15247
	201699_at	PSMC6	proteasome (prosome, macropain) 26S subunit, ATPase, 6	0.0273627	1.11399	1.11399
	219625_s_at	COL4A3BP	collagen, type IV, alpha 3 (Goodpasture antigen) binding protein	0.027417	0.774481	-1.29119
	202513_s_at	PPP2R5D	protein phosphatase 2, regulatory subunit B', delta	0.0274604	1.22397	1.22397
	231386_at	C2orf84	chromosome 2 open reading frame 84	0.0274954	1.46507	1.46507
	206075_s_at	CSNK2A1	casein kinase 2, alpha 1 polypeptide	0.027559	0.860649	-1.16191
	1554777_at	ZFP42	zinc finger protein 42 homolog (mouse)	0.0275667	0.169953	-5.88396
	201380_at	CRTAP	cartilage associated protein	0.0275736	0.79	-1.26582
	220841_s_at	AHI1	Abelson helper integration site 1	0.0275866	0.71146	-1.40556
	229014_at	FLJ42709	hypothetical LOC441094	0.0276078	0.779533	-1.28282
	226424_at	CAPS	calcyphosine	0.0276897	0.641383	-1.55913
	228263_at	GRASP	GRP1 (general receptor for phosphoinositides 1)-associated scaffold protein	0.0276987	2.37316	2.37316
	216642_at	---	---	0.0277322	0.0591015	-16.92
	244537_at	---	---	0.0277408	1.48073	1.48073
	213322_at	C6orf130	chromosome 6 open reading frame 130	0.0277944	0.852133	-1.17353
	1553399_a_at	C17orf69	chromosome 17 open reading frame 69	0.0278189	1.54983	1.54983
	216112_at	---	---	0.0278337	0.587327	-1.70263
	212306_at	CLASP2	cytoplasmic linker associated protein 2	0.0278414	1.33528	1.33528
	209181_s_at	RABGGTB	Rab geranylgeranyltransferase, beta subunit	0.0278579	1.15563	1.15563
	227158_at	C14orf126	chromosome 14 open reading frame 126	0.0278617	0.836462	-1.19551
	209936_at	RBM5	RNA binding motif protein 5	0.0281608	0.787997	-1.26904
	208982_at	PECAM1	platelet/endothelial cell adhesion molecule	0.0281885	2.70687	2.70687
	217279_x_at	MMP14	matrix metallopeptidase 14 (membrane-inserted)	0.0282018	1.21149	1.21149
	212849_at	AXIN1	axin 1	0.0282674	1.48481	1.48481
	216252_x_at	FAS	Fas (TNF receptor superfamily, member 6)	0.0282995	0.532554	-1.87774
	204719_at	ABCA8	ATP-binding cassette, sub-family A (ABC1), member 8	0.0283456	0.32076	-3.1176
	220148_at	ALDH8A1	aldehyde dehydrogenase 8 family, member A1	0.0283554	0.520103	-1.9227
	1558473_at	---	---	0.0283694	1.3685	1.3685
	225326_at	RBM27	RNA binding motif protein 27	0.0283856	1.1047	1.1047
	226780_s_at	C7orf55	chromosome 7 open reading frame 55	0.0283955	0.873822	-1.1444
	1559891_at	HMGA2	high mobility group AT-hook 2	0.0284162	0.745827	-1.34079
	222275_at	---	---	0.0284469	0.854719	-1.16997
	225819_at	TBRG1	transforming growth factor beta regulator 1	0.0284777	0.737551	-1.35584
	243319_at	---	---	0.0284803	0.167186	-5.98136
	212855_at	DCUN1D4	DCN1, defective in cullin neddylation 1, domain containing 4 (S. cerevisiae)	0.0285281	1.25543	1.25543
	202727_s_at	IFNGR1	interferon gamma receptor 1	0.0285386	0.790214	-1.26548
	235474_at	---	---	0.0285482	0.759966	-1.31585
	214756_x_at	PMS2P1	postmeiotic segregation increased 2 pseudogene 1	0.0285728	1.13937	1.13937
	214276_at	KLF12	Kruppel-like factor 12	0.0285872	1.61069	1.61069
	1559706_at	RGNEF	190 kDa guanine nucleotide exchange factor	0.0286112	2.2999	2.2999
	218698_at	APIP	APAF1 interacting protein	0.0286348	1.12143	1.12143
	210171_s_at	CREM	cAMP responsive element modulator	0.0286461	0.255296	-3.91703
	209816_at	PTCH1	patched 1	0.0286521	2.38963	2.38963
	1568799_at	---	---	0.0287242	0.611873	-1.63433
	236192_at	HOOK3	hook homolog 3 (Drosophila)	0.0287906	1.26409	1.26409
	212414_s_at	GLYR1 /// SEPT6	glyoxylate reductase 1 homolog (Arabidopsis) /// septin 6	0.0288099	1.31977	1.31977
	213858_at	ZNF250	zinc finger protein 250	0.0288486	1.36653	1.36653
	213881_x_at	SUMO2	SMT3 suppressor of mif two 3 homolog 2 (S. cerevisiae)	0.0288487	1.05343	1.05343
	204501_at	NOV	nephroblastoma overexpressed gene	0.0288544	0.379225	-2.63695
	219623_at	ACTR5	ARP5 actin-related protein 5 homolog (yeast)	0.0289406	1.37103	1.37103
	206379_at	EYA3	eyes absent homolog 3 (Drosophila)	0.028941	1.68213	1.68213
	211071_s_at	MLLT11	myeloid/lymphoid or mixed-lineage leukemia (trithorax homolog, Drosophila); translocate	0.0289485	1.51214	1.51214
	1556947_at	---	---	0.0289874	0.360722	-2.77222
	205796_at	TCP11L1	t-complex 11 (mouse)-like 1	0.0290181	1.12293	1.12293
	236879_at	---	---	0.0290455	0.0925235	-10.8081
	1568597_at	LOC646762	hypothetical LOC646762	0.0290642	0.618076	-1.61792
	209902_at	ATR	ataxia telangiectasia and Rad3 related	0.0290668	0.825093	-1.21198
	227999_at	PWWP2B	PWWP domain containing 2B	0.0291089	0.665543	-1.50253
	204165_at	WASF1	WAS protein family, member 1	0.0291233	1.14943	1.14943
	229065_at	SLC35F3	solute carrier family 35, member F3	0.0291518	3.68887	3.68887
	1553974_at	C22orf39	chromosome 22 open reading frame 39	0.029217	1.26851	1.26851
	227084_at	DTNA	dystrobrevin, alpha	0.0293109	0.512749	-1.95027
	227027_at	GFPT1	glutamine--fructose-6-phosphate transaminase 1	0.0293701	1.35004	1.35004
	226211_at	MEG3	maternally expressed 3 (non-protein coding)	0.0293779	0.155771	-6.41966
	218087_s_at	SORBS1	sorbin and SH3 domain containing 1	0.029411	1.68224	1.68224
	226620_x_at	DAZAP1	DAZ associated protein 1	0.029441	1.19459	1.19459
	242695_at	---	---	0.0294561	2.28429	2.28429
	1552790_a_at	SEC62	SEC62 homolog (S. cerevisiae)	0.0294585	0.844913	-1.18355
	226178_at	SOCS4	suppressor of cytokine signaling 4	0.0294698	0.88786	-1.1263
	219750_at	TMEM144	transmembrane protein 144	0.0294751	0.417198	-2.39694
	215683_at	C18orf22	Chromosome 18 open reading frame 22	0.029518	2.6352	2.6352
	215357_s_at	POLDIP3	polymerase (DNA-directed), delta interacting protein 3	0.0295296	1.42704	1.42704
	218961_s_at	PNKP	polynucleotide kinase 3'-phosphatase	0.0296114	0.841077	-1.18895
	210461_s_at	ABLIM1	actin binding LIM protein 1	0.0296493	1.75667	1.75667
	214329_x_at	TNFSF10	tumor necrosis factor (ligand) superfamily, member 10	0.0296537	0.132572	-7.54305
	222653_at	PNPO	pyridoxamine 5'-phosphate oxidase	0.0297154	0.664288	-1.50537
	202084_s_at	SEC14L1	SEC14-like 1 (S. cerevisiae)	0.0297416	1.13645	1.13645
	211404_s_at	APLP2	amyloid beta (A4) precursor-like protein 2	0.0297707	0.754964	-1.32457
	227114_at	RNF214	ring finger protein 214	0.0297797	0.853922	-1.17107
	208875_s_at	PAK2	p21 protein (Cdc42/Rac)-activated kinase 2	0.0298374	0.85909	-1.16402
	228244_at	BLOC1S3	biogenesis of lysosomal organelles complex-1, subunit 3	0.0298641	0.810011	-1.23455
	235627_at	PFN4	profilin family, member 4	0.0298925	0.481105	-2.07855
	242091_at	ZNF720	zinc finger protein 720	0.0298953	0.551203	-1.81421
	1556827_at	LOC339929	hypothetical LOC339929	0.0299094	0.740722	-1.35003
	205265_s_at	SPEG	SPEG complex locus	0.0299525	0.482511	-2.07249
	203383_s_at	GOLGA1	golgin A1	0.0300436	0.727362	-1.37483
	223968_at	ZNF44	zinc finger protein 44	0.0300547	3.35805	3.35805
	1566512_at	---	---	0.0300647	0.809549	-1.23526
	209778_at	TRIP11	thyroid hormone receptor interactor 11	0.0300723	0.791366	-1.26364
	212297_at	ATP13A3	ATPase type 13A3	0.0300725	1.14494	1.14494
	231825_x_at	ATF7IP	activating transcription factor 7 interacting protein	0.0300726	1.22961	1.22961
	234963_s_at	FA2H	fatty acid 2-hydroxylase	0.0300731	0.377996	-2.64553
	203118_at	PCSK7	proprotein convertase subtilisin/kexin type 7	0.0300898	0.732661	-1.36489
	213552_at	GLCE	glucuronic acid epimerase	0.0301182	1.33396	1.33396
	204121_at	GADD45G	growth arrest and DNA-damage-inducible, gamma	0.0301331	1.44073	1.44073
	201204_s_at	RRBP1	ribosome binding protein 1 homolog 180kDa (dog)	0.0301745	1.10516	1.10516
	216643_at	---	---	0.0302093	0.494353	-2.02285
	1562055_at	---	---	0.0302102	1.62594	1.62594
	230493_at	SHISA2	shisa homolog 2 (Xenopus laevis)	0.0302277	2.152	2.152
	244736_at	---	---	0.0302792	0.346259	-2.88801
	216217_at	PLCL2	phospholipase C-like 2	0.0302993	2.92938	2.92938
	232945_at	PUS10	Pseudouridylate synthase 10	0.0303108	1.55031	1.55031
	217161_x_at	ACAN	aggrecan	0.0303642	1.83368	1.83368
	218309_at	CAMK2N1	calcium/calmodulin-dependent protein kinase II inhibitor 1	0.0304216	0.634109	-1.57702
	219691_at	SAMD9	sterile alpha motif domain containing 9	0.0304669	0.571006	-1.75129
	206540_at	GLB1L	galactosidase, beta 1-like	0.0304919	0.723176	-1.38279
	232128_s_at	CLCN5	chloride channel 5	0.0305058	0.299255	-3.34163
	211079_s_at	DYRK1A	dual-specificity tyrosine-(Y)-phosphorylation regulated kinase 1A	0.0305207	2.93929	2.93929
	209048_s_at	ZMYND8	zinc finger, MYND-type containing 8	0.0305452	0.853882	-1.17112
	212673_at	METAP1	methionyl aminopeptidase 1	0.0305579	1.10261	1.10261
	219446_at	RIC8B	resistance to inhibitors of cholinesterase 8 homolog B (C. elegans)	0.0305706	0.87756	-1.13952
	205925_s_at	RAB3B	RAB3B, member RAS oncogene family	0.0306289	2.51144	2.51144
	1563507_at	---	---	0.0306351	1.67134	1.67134
	212200_at	ANKLE2	ankyrin repeat and LEM domain containing 2	0.0306709	1.46927	1.46927
	227696_at	EXOSC6	Exosome component 6	0.030711	1.38281	1.38281
	221541_at	CRISPLD2	cysteine-rich secretory protein LCCL domain containing 2	0.0307144	0.47376	-2.11077
	205705_at	ANKRD26	ankyrin repeat domain 26	0.0307886	0.723079	-1.38298
	224793_s_at	TGFBR1	transforming growth factor, beta receptor 1	0.0308545	1.3113	1.3113
	213950_s_at	---	---	0.0308998	2.00068	2.00068
	203442_x_at	EML3	echinoderm microtubule associated protein like 3	0.0309419	0.795358	-1.2573
	216051_x_at	---	---	0.0309448	2.64863	2.64863
	216497_at	HNRNPA1 /// HNRNPA1L2 /// HNRNPA1P10 /// HNRPA1P5 /// LOC642817	heterogeneous nuclear ribonucleoprotein A1 /// heterogeneous nuclear ribonucleoprotein	0.0309494	1.65773	1.65773
	1559201_a_at	---	---	0.0309686	0.647158	-1.54522
	212711_at	CAMSAP1	calmodulin regulated spectrin-associated protein 1	0.0310011	1.30341	1.30341
	219844_at	C10orf118	chromosome 10 open reading frame 118	0.03103	0.333397	-2.99943
	1558315_s_at	HOOK3	hook homolog 3 (Drosophila)	0.0310323	1.24811	1.24811
	1559139_at	NOC2L	nucleolar complex associated 2 homolog (S. cerevisiae)	0.0310417	0.842676	-1.1867
	227272_at	C15orf52	chromosome 15 open reading frame 52	0.0310695	1.28097	1.28097
	231830_x_at	RAB11FIP1	RAB11 family interacting protein 1 (class I)	0.03107	1.68058	1.68058
	1559477_s_at	MEIS1	Meis homeobox 1	0.0311131	1.21106	1.21106
	224083_s_at	PRO1596	hypothetical LOC29013	0.0311367	9.48829	9.48829
	218250_s_at	CNOT7	CCR4-NOT transcription complex, subunit 7	0.0311479	0.942687	-1.0608
	1552401_a_at	NCRNA00258	non-protein coding RNA 258	0.0311718	3.6665	3.6665
	234464_s_at	EME1	essential meiotic endonuclease 1 homolog 1 (S. pombe)	0.0312967	1.19333	1.19333
	209445_x_at	C7orf44	chromosome 7 open reading frame 44	0.0313684	1.19437	1.19437
	225591_at	FBXO25	F-box protein 25	0.0313783	0.935997	-1.06838
	221219_s_at	KLHDC4	kelch domain containing 4	0.0313925	0.749214	-1.33473
	241423_at	LOC728723	hypothetical LOC728723	0.0314112	0.500234	-1.99907
	1559121_s_at	ARIH2	Ariadne homolog 2 (Drosophila)	0.0314122	1.28842	1.28842
	204802_at	RRAD	Ras-related associated with diabetes	0.0314537	0.304797	-3.28087
	215578_at	---	---	0.0314696	0.72841	-1.37285
	227827_at	---	---	0.0314991	1.67806	1.67806
	200866_s_at	PSAP	prosaposin	0.0315181	0.775965	-1.28872
	1559932_at	---	---	0.0315374	0.275962	-3.62369
	219783_at	C2orf18	chromosome 2 open reading frame 18	0.0315676	0.828436	-1.20709
	227616_at	BCL9L	B-cell CLL/lymphoma 9-like	0.03162	0.555554	-1.8
	232644_x_at	OCIAD1	OCIA domain containing 1	0.0316672	1.40925	1.40925
	210926_at	POTEKP	POTE ankyrin domain family, member K, pseudogene	0.0317136	1.69623	1.69623
	1559523_at	---	---	0.0317183	1.64978	1.64978
	207688_s_at	---	---	0.0318638	1.24843	1.24843
	232925_at	---	---	0.0319045	0.673681	-1.48438
	1553452_at	MYO1H	myosin IH	0.0320154	3.08193	3.08193
	204459_at	CSTF2	cleavage stimulation factor, 3' pre-RNA, subunit 2, 64kDa	0.0320737	1.20544	1.20544
	1554686_at	STAU2	staufen, RNA binding protein, homolog 2 (Drosophila)	0.0321661	0.415785	-2.40509
	201869_s_at	TBL1X	transducin (beta)-like 1X-linked	0.0321976	1.24543	1.24543
	229804_x_at	CBWD1 /// CBWD2 /// CBWD3 /// CBWD6	COBW domain containing 1 /// COBW domain containing 2 /// COBW domain containing 3 ///	0.0322437	1.68405	1.68405
	232132_at	PARD6G	par-6 partitioning defective 6 homolog gamma (C. elegans)	0.0322622	6.9399	6.9399
	203423_at	RBP1	retinol binding protein 1, cellular	0.0323273	2.10595	2.10595
	222861_x_at	FBXO44	F-box protein 44	0.0323589	0.386074	-2.59018
	241534_at	LOC100509088	hypothetical LOC100509088	0.0323596	0.587877	-1.70104
	1554772_at	C17orf57	chromosome 17 open reading frame 57	0.0323598	0.283659	-3.52537
	207808_s_at	PROS1	protein S (alpha)	0.0324002	0.609851	-1.63974
	228919_at	---	---	0.0324644	0.545562	-1.83297
	227649_s_at	SRGAP2	SLIT-ROBO Rho GTPase activating protein 2	0.0324729	1.25287	1.25287
	210479_s_at	RORA	RAR-related orphan receptor A	0.0324908	0.673829	-1.48406
	207253_s_at	UBN1	ubinuclein 1	0.0324996	1.236	1.236
	1555935_s_at	HUNK	hormonally up-regulated Neu-associated kinase	0.0325203	4.71997	4.71997
	212151_at	PBX1	pre-B-cell leukemia homeobox 1	0.0325878	0.750464	-1.33251
	213671_s_at	MARS	methionyl-tRNA synthetase	0.0325978	1.31949	1.31949
	202510_s_at	TNFAIP2	tumor necrosis factor, alpha-induced protein 2	0.0325979	0.596527	-1.67637
	244846_at	---	---	0.0326258	0.613233	-1.6307
	204032_at	BCAR3	breast cancer anti-estrogen resistance 3	0.0326529	1.46141	1.46141
	202789_at	PLCG1	phospholipase C, gamma 1	0.0327315	1.12811	1.12811
	1566084_at	---	---	0.0327863	1.45995	1.45995
	221639_x_at	HNRNPU	heterogeneous nuclear ribonucleoprotein U (scaffold attachment factor A)	0.0327872	0.468385	-2.13499
	207901_at	IL12B	interleukin 12B (natural killer cell stimulatory factor 2, cytotoxic lymphocyte maturat	0.0328071	2.99276	2.99276
	235475_at	SERP1	Stress-associated endoplasmic reticulum protein 1	0.0328077	0.648684	-1.54158
	231666_at	PAX3	paired box 3	0.0328371	1.51108	1.51108
	204097_s_at	RBMX2	RNA binding motif protein, X-linked 2	0.0328556	1.05939	1.05939
	1570103_at	---	---	0.032881	0.438316	-2.28146
	215710_at	ST3GAL4	ST3 beta-galactoside alpha-2,3-sialyltransferase 4	0.0328845	2.82009	2.82009
	242043_s_at	---	---	0.0329286	0.48144	-2.0771
	1570645_at	---	---	0.0329345	0.254942	-3.92246
	234936_s_at	CC2D2A	coiled-coil and C2 domain containing 2A	0.0329411	0.796623	-1.2553
	204550_x_at	GSTM1	glutathione S-transferase mu 1	0.0329798	0.572804	-1.7458
	236029_at	FAT3	FAT tumor suppressor homolog 3 (Drosophila)	0.0329804	0.290846	-3.43825
	222638_s_at	C6orf35	chromosome 6 open reading frame 35	0.0330015	0.823374	-1.21451
	233721_x_at	---	---	0.0331029	2.20276	2.20276
	240168_at	XPO7	exportin 7	0.0331083	0.594218	-1.68288
	1561948_at	COQ10B	Coenzyme Q10 homolog B (S. cerevisiae)	0.0331306	0.328688	-3.0424
	203563_at	AFAP1	actin filament associated protein 1	0.0331908	2.17285	2.17285
	224909_s_at	PREX1	phosphatidylinositol-3,4,5-trisphosphate-dependent Rac exchange factor 1	0.0332228	0.602098	-1.66086
	206207_at	CLC	Charcot-Leyden crystal protein	0.0332535	0.265187	-3.77092
	224961_at	SCYL2	SCY1-like 2 (S. cerevisiae)	0.0332541	1.20825	1.20825
	221073_s_at	NOD1	nucleotide-binding oligomerization domain containing 1	0.0332773	1.20438	1.20438
	213306_at	MPDZ	multiple PDZ domain protein	0.0332781	0.61722	-1.62017
	213765_at	MFAP5	microfibrillar associated protein 5	0.0332954	1.56831	1.56831
	214764_at	RRP15	ribosomal RNA processing 15 homolog (S. cerevisiae)	0.033312	1.47963	1.47963
	201728_s_at	KIAA0100	KIAA0100	0.0333453	0.704566	-1.41931
	235974_at	---	---	0.0333744	0.471009	-2.1231
	213406_at	WSB1	WD repeat and SOCS box-containing 1	0.0333878	1.50234	1.50234
	214283_at	TMEM97	transmembrane protein 97	0.033445	1.38418	1.38418
	239372_at	---	---	0.0334835	1.41805	1.41805
	238487_at	GNL1	guanine nucleotide binding protein-like 1	0.0334855	3.66106	3.66106
	209174_s_at	QRICH1	glutamine-rich 1	0.0335228	1.12543	1.12543
	212041_at	ATP6V0D1	ATPase, H+ transporting, lysosomal 38kDa, V0 subunit d1	0.0335613	0.908107	-1.10119
	241988_x_at	---	---	0.0335619	1.47149	1.47149
	AFFX-LysX-5_at	---	---	0.033582	1.12204	1.12204
	1562953_s_at	NCRNA00247	non-protein coding RNA 247	0.0336011	0.568848	-1.75794
	224893_at	ATL3	atlastin GTPase 3	0.0336061	0.840599	-1.18963
	217332_at	CTAGE11P	CTAGE family, member 11, pseudogene	0.033633	2.57588	2.57588
	1553165_at	SYNRG	synergin, gamma	0.0336404	1.18595	1.18595
	217007_s_at	ADAM15	ADAM metallopeptidase domain 15	0.0337271	0.793815	-1.25974
	204495_s_at	C15orf39	chromosome 15 open reading frame 39	0.0337332	1.30779	1.30779
	206235_at	LIG4	ligase IV, DNA, ATP-dependent	0.0337775	1.13368	1.13368
	214338_at	DNAJB12	DnaJ (Hsp40) homolog, subfamily B, member 12	0.0338031	1.3344	1.3344
	210373_at	NPRL2	nitrogen permease regulator-like 2 (S. cerevisiae)	0.0338416	2.38093	2.38093
	230443_at	NHP2L1	NHP2 non-histone chromosome protein 2-like 1 (S. cerevisiae)	0.0338682	1.68832	1.68832
	222436_s_at	VPS24	vacuolar protein sorting 24 homolog (S. cerevisiae)	0.0339703	0.819493	-1.22027
	242585_at	LOC100131067	hypothetical LOC100131067	0.0340194	0.535115	-1.86876
	206600_s_at	SLC16A5	solute carrier family 16, member 5 (monocarboxylic acid transporter 6)	0.0340198	0.635422	-1.57376
	236667_at	TMEM120B	transmembrane protein 120B	0.0340846	1.26223	1.26223
	235327_x_at	UBXN2A	UBX domain protein 2A	0.0341402	1.13293	1.13293
	243008_at	---	---	0.0342196	1.17792	1.17792
	218795_at	ACP6	acid phosphatase 6, lysophosphatidic	0.0342348	0.555102	-1.80147
	238277_at	---	---	0.0342509	2.69664	2.69664
	226650_at	ZFAND2A	zinc finger, AN1-type domain 2A	0.0342542	1.46325	1.46325
	210472_at	MT1G	Metallothionein 1G	0.0342813	0.194414	-5.14365
	243339_at	---	---	0.0342949	0.137858	-7.25384
	212239_at	PIK3R1	phosphoinositide-3-kinase, regulatory subunit 1 (alpha)	0.0343093	0.831118	-1.2032
	240339_at	---	---	0.0343488	0.535499	-1.86742
	1553849_at	CCDC26	coiled-coil domain containing 26	0.0344162	2.30322	2.30322
	1563646_a_at	TMEM67	transmembrane protein 67	0.0344411	0.770596	-1.2977
	1554539_a_at	RHOF	ras homolog gene family, member F (in filopodia)	0.034447	0.6286	-1.59084
	222423_at	NDFIP1	Nedd4 family interacting protein 1	0.0344976	0.859468	-1.16351
	219555_s_at	CENPN	centromere protein N	0.0345232	1.63931	1.63931
	242629_at	RAB3B	RAB3B, member RAS oncogene family	0.0345619	1.52652	1.52652
	1557883_a_at	---	---	0.0346378	1.51411	1.51411
	218871_x_at	CSGALNACT2	chondroitin sulfate N-acetylgalactosaminyltransferase 2	0.0346593	1.28789	1.28789
	1553959_a_at	B3GALT6	UDP-Gal:betaGal beta 1,3-galactosyltransferase polypeptide 6	0.0346937	0.728466	-1.37275
	237702_at	RBM45	RNA binding motif protein 45	0.0347602	0.593628	-1.68456
	228579_at	---	---	0.03479	0.587541	-1.70201
	209245_s_at	KIF1C	kinesin family member 1C	0.0348904	4.79801	4.79801
	239834_at	---	---	0.0349084	0.806839	-1.2394
	236328_at	ZNF285	zinc finger protein 285	0.0349117	1.41884	1.41884
	213202_at	SETD1A	SET domain containing 1A	0.0349266	3.96113	3.96113
	244884_at	LOC100507150	hypothetical LOC100507150	0.034984	2.32118	2.32118
	224619_at	CASC4	cancer susceptibility candidate 4	0.0349903	1.4438	1.4438
	230384_at	---	---	0.0350223	0.336535	-2.97146
	219618_at	IRAK4	interleukin-1 receptor-associated kinase 4	0.0350255	0.753765	-1.32667
	214858_at	PP14571	similar to hCG1777210	0.0350609	0.687131	-1.45533
	241937_s_at	WDR4	WD repeat domain 4	0.0350629	1.3834	1.3834
	239331_at	---	---	0.0351552	0.747289	-1.33817
	203356_at	CAPN7	calpain 7	0.0351578	1.26996	1.26996
	224318_s_at	KIAA1310	KIAA1310	0.0351693	0.859571	-1.16337
	221829_s_at	TNPO1	transportin 1	0.0351854	0.854566	-1.17018
	216822_x_at	---	---	0.0352502	2.24858	2.24858
	201862_s_at	LRRFIP1	leucine rich repeat (in FLII) interacting protein 1	0.0353606	1.42453	1.42453
	241823_at	---	---	0.0353834	0.633185	-1.57932
	1552458_at	MBD3L1	methyl-CpG binding domain protein 3-like 1	0.035425	0.349783	-2.85891
	241458_at	---	---	0.0354584	1.23904	1.23904
	212475_at	AVL9	AVL9 homolog (S. cerevisiase)	0.0354615	1.70886	1.70886
	232493_at	---	---	0.0354681	1.21319	1.21319
	208498_s_at	AMY1A /// AMY1B /// AMY1C /// AMY2A /// AMY2B	amylase, alpha 1A (salivary) /// amylase, alpha 1B (salivary) /// amylase, alpha 1C (sa	0.0354899	0.508174	-1.96783
	1555014_x_at	---	---	0.0354956	0.580659	-1.72218
	235620_x_at	ZMYM5	zinc finger, MYM-type 5	0.0355598	1.51557	1.51557
	1558277_at	ZNF740	zinc finger protein 740	0.03561	0.599563	-1.66788
	235343_at	VASH2	vasohibin 2	0.0356237	2.62809	2.62809
	229488_at	OTUD7B	OTU domain containing 7B	0.035707	0.665626	-1.50235
	205382_s_at	CFD	complement factor D (adipsin)	0.0357155	0.325289	-3.07419
	206748_s_at	SPAG9	sperm associated antigen 9	0.0357599	0.624929	-1.60018
	243915_at	---	---	0.0357783	0.544648	-1.83605
	238465_at	C5orf35	chromosome 5 open reading frame 35	0.0357784	1.59835	1.59835
	238493_at	ZNF506	zinc finger protein 506	0.0357946	1.60556	1.60556
	218368_s_at	TNFRSF12A	tumor necrosis factor receptor superfamily, member 12A	0.0358607	1.13912	1.13912
	224925_at	PREX1	phosphatidylinositol-3,4,5-trisphosphate-dependent Rac exchange factor 1	0.0358876	0.278527	-3.59032
	225210_s_at	FAM103A1	family with sequence similarity 103, member A1	0.0359075	1.26489	1.26489
	229226_at	---	---	0.0359809	0.525078	-1.90448
	212981_s_at	FAM115A	family with sequence similarity 115, member A	0.0359945	1.44441	1.44441
	221046_s_at	GTPBP8	GTP-binding protein 8 (putative)	0.0360268	1.10106	1.10106
	202962_at	KIF13B	kinesin family member 13B	0.036036	0.640347	-1.56165
	214979_at	ABCC3	ATP-binding cassette, sub-family C (CFTR/MRP), member 3	0.0360376	0.572741	-1.74599
	229792_at	KLHL17	kelch-like 17 (Drosophila)	0.0360898	0.843515	-1.18551
	226897_s_at	ZC3H7A	zinc finger CCCH-type containing 7A	0.0362107	0.832265	-1.20154
	243109_at	MCTP2	multiple C2 domains, transmembrane 2	0.036291	2.71052	2.71052
	205292_s_at	HNRNPA2B1	heterogeneous nuclear ribonucleoprotein A2/B1	0.0362927	1.26974	1.26974
	207551_s_at	MSL3	male-specific lethal 3 homolog (Drosophila)	0.0363046	0.917878	-1.08947
	226476_s_at	VPRBP	Vpr (HIV-1) binding protein	0.0363073	1.38919	1.38919
	223187_s_at	ORMDL1	ORM1-like 1 (S. cerevisiae)	0.036353	0.878621	-1.13815
	209767_s_at	GP1BB /// SEPT5	glycoprotein Ib (platelet), beta polypeptide /// septin 5	0.0363547	3.07708	3.07708
	1557889_at	---	---	0.0363868	0.55771	-1.79305
	216947_at	DES	desmin	0.0363985	3.51401	3.51401
	207469_s_at	PIR	pirin (iron-binding nuclear protein)	0.0364016	1.80682	1.80682
	1559370_at	DAB2	Disabled homolog 2, mitogen-responsive phosphoprotein (Drosophila)	0.036429	2.64769	2.64769
	216570_x_at	LOC100510735 /// RPL29	60S ribosomal protein L29-like /// ribosomal protein L29	0.0364886	1.36348	1.36348
	235042_at	XIRP1	xin actin-binding repeat containing 1	0.036514	1.90156	1.90156
	204573_at	CROT	carnitine O-octanoyltransferase	0.036524	0.840031	-1.19043
	1559190_s_at	RDH13	retinol dehydrogenase 13 (all-trans/9-cis)	0.0365589	2.29975	2.29975
	218224_at	PNMA1	paraneoplastic antigen MA1	0.0365744	1.18981	1.18981
	213337_s_at	SOCS1	suppressor of cytokine signaling 1	0.0366334	0.51135	-1.95561
	230667_at	C10orf84	chromosome 10 open reading frame 84	0.0366407	1.4948	1.4948
	209541_at	IGF1	insulin-like growth factor 1 (somatomedin C)	0.0366908	0.345098	-2.89773
	233193_x_at	INTS4	integrator complex subunit 4	0.0367252	1.17987	1.17987
	221740_x_at	LOC100506162	hypothetical LOC100506162	0.0367325	1.45207	1.45207
	223771_at	TMEM87A	Transmembrane protein 87A	0.0367399	1.43205	1.43205
	203001_s_at	STMN2	stathmin-like 2	0.0368102	0.275482	-3.62999
	211992_at	WNK1	WNK lysine deficient protein kinase 1	0.0368702	0.867695	-1.15248
	204408_at	APEX2	APEX nuclease (apurinic/apyrimidinic endonuclease) 2	0.0368784	1.34513	1.34513
	1557248_at	ZNF587	Zinc finger protein 587	0.0369447	1.49627	1.49627
	231225_at	---	---	0.0369998	0.601012	-1.66386
	1561252_at	LOC648691	hypothetical LOC648691	0.0370229	3.81142	3.81142
	244862_at	---	---	0.0370435	2.79804	2.79804
	240237_at	---	---	0.0370871	0.66292	-1.50848
	241721_at	---	---	0.0371021	0.724041	-1.38114
	212904_at	LRRC47	leucine rich repeat containing 47	0.0371562	1.14025	1.14025
	1563273_at	---	---	0.0371969	0.412117	-2.4265
	206668_s_at	SCAMP1	secretory carrier membrane protein 1	0.0372979	0.778295	-1.28486
	1558428_at	ALS2CR11	amyotrophic lateral sclerosis 2 (juvenile) chromosome region, candidate 11	0.0373179	2.17826	2.17826
	228513_at	TMEM219	transmembrane protein 219	0.0373244	1.37896	1.37896
	1569300_at	MFAP3L	Microfibrillar-associated protein 3-like	0.0374303	0.293929	-3.40219
	225324_at	CRLS1	cardiolipin synthase 1	0.0374672	1.23548	1.23548
	226210_s_at	MEG3	maternally expressed 3 (non-protein coding)	0.0374673	0.0873936	-11.4425
	240063_at	LOC441046	glucuronidase, beta pseudogene	0.037471	0.493133	-2.02785
	209956_s_at	CAMK2B	calcium/calmodulin-dependent protein kinase II beta	0.0375219	0.287268	-3.48107
	201118_at	PGD	phosphogluconate dehydrogenase	0.0375798	1.33621	1.33621
	202576_s_at	DDX19A /// DDX19B	DEAD (Asp-Glu-Ala-As) box polypeptide 19A /// DEAD (Asp-Glu-Ala-As) box polypeptide 19B	0.0376395	1.17623	1.17623
	1565269_s_at	ATF1	activating transcription factor 1	0.0377029	1.27937	1.27937
	231472_at	FBXO15	F-box protein 15	0.0377359	1.48364	1.48364
	1554116_s_at	PARP11	poly (ADP-ribose) polymerase family, member 11	0.037786	0.668375	-1.49617
	1553060_at	PSKH2	protein serine kinase H2	0.0377928	2.29396	2.29396
	203699_s_at	DIO2	deiodinase, iodothyronine, type II	0.037818	0.499821	-2.00072
	1554627_a_at	ASCC1	activating signal cointegrator 1 complex subunit 1	0.0378221	0.851512	-1.17438
	1555303_at	---	---	0.0378377	0.287856	-3.47396
	242416_at	---	---	0.0378469	0.613198	-1.63079
	209873_s_at	PKP3	plakophilin 3	0.0378542	1.44847	1.44847
	202600_s_at	NRIP1	nuclear receptor interacting protein 1	0.0378613	0.785025	-1.27384
	1557240_a_at	---	---	0.0378703	0.701262	-1.426
	1552472_a_at	ACAP2	ArfGAP with coiled-coil, ankyrin repeat and PH domains 2	0.0378953	0.87631	-1.14115
	226765_at	SPTBN1	Spectrin, beta, non-erythrocytic 1	0.037896	1.45861	1.45861
	229968_at	---	---	0.0379124	0.389045	-2.57039
	241218_at	LOC100506387	hypothetical LOC100506387	0.0379564	1.4677	1.4677
	212744_at	BBS4	Bardet-Biedl syndrome 4	0.0379772	0.845694	-1.18246
	214751_at	ZNF468	zinc finger protein 468	0.0380201	1.30575	1.30575
	1558128_at	LOC730202	hypothetical protein LOC730202	0.0380334	0.697853	-1.43297
	215792_s_at	DNAJC11	DnaJ (Hsp40) homolog, subfamily C, member 11	0.0380735	0.807155	-1.23892
	223078_s_at	TMOD3	tropomodulin 3 (ubiquitous)	0.0380872	0.853376	-1.17182
	203403_s_at	RNF6	ring finger protein (C3H2C3 type) 6	0.0380933	0.856297	-1.16782
	212044_s_at	RPL27A	Ribosomal protein L27a	0.038103	1.31739	1.31739
	1556410_a_at	KRTAP19-1	keratin associated protein 19-1	0.0381038	0.41511	-2.409
	1555476_at	IREB2	iron-responsive element binding protein 2	0.0381208	0.735131	-1.3603
	241946_at	ZDHHC21	zinc finger, DHHC-type containing 21	0.0381231	1.65323	1.65323
	224052_at	HSFY1 /// HSFY2	heat shock transcription factor, Y-linked 1 /// heat shock transcription factor, Y link	0.0381243	0.640521	-1.56123
	228488_at	TBC1D16	TBC1 domain family, member 16	0.0381585	0.662538	-1.50935
	213764_s_at	MFAP5	microfibrillar associated protein 5	0.0381821	1.66268	1.66268
	200742_s_at	TPP1	tripeptidyl peptidase I	0.038208	0.720906	-1.38714
	235386_at	---	---	0.0382081	0.573409	-1.74396
	1555352_at	FOXP2	forkhead box P2	0.0382678	0.317395	-3.15065
	244783_at	YAF2	YY1 associated factor 2	0.0382893	1.35857	1.35857
	222795_s_at	PLCXD1	phosphatidylinositol-specific phospholipase C, X domain containing 1	0.0383022	2.23182	2.23182
	236937_at	LOC100505729	hypothetical LOC100505729	0.0383053	0.557503	-1.79371
	218330_s_at	NAV2	neuron navigator 2	0.0383065	0.642716	-1.5559
	216183_at	TGM2	transglutaminase 2 (C polypeptide, protein-glutamine-gamma-glutamyltransferase)	0.0383339	3.41791	3.41791
	219590_x_at	DPH5	DPH5 homolog (S. cerevisiae)	0.0383647	1.20256	1.20256
	208191_x_at	PSG4	pregnancy specific beta-1-glycoprotein 4	0.0383751	0.207116	-4.82822
	1556597_a_at	LOC284513	hypothetical protein LOC284513	0.0384273	1.3866	1.3866
	232424_at	PRDM16	PR domain containing 16	0.0384478	2.08698	2.08698
	37152_at	PPARD	peroxisome proliferator-activated receptor delta	0.0385095	1.22917	1.22917
	236600_at	SPG20	spastic paraplegia 20 (Troyer syndrome)	0.0385493	1.28388	1.28388
	232144_at	---	---	0.038585	0.405585	-2.46558
	1562341_at	---	---	0.0386389	0.265915	-3.7606
	218434_s_at	AACS	acetoacetyl-CoA synthetase	0.0386405	1.16194	1.16194
	234681_s_at	CHD6	chromodomain helicase DNA binding protein 6	0.0386638	0.585077	-1.70918
	218444_at	ALG12	asparagine-linked glycosylation 12, alpha-1,6-mannosyltransferase homolog (S. cerevisia	0.0386861	0.546026	-1.83141
	221697_at	MAP1LC3C	microtubule-associated protein 1 light chain 3 gamma	0.0386944	1.8245	1.8245
	1556090_at	---	---	0.03873	1.53985	1.53985
	235908_at	MMP11	matrix metallopeptidase 11 (stromelysin 3)	0.0387502	0.364179	-2.7459
	220765_s_at	LIMS2	LIM and senescent cell antigen-like domains 2	0.0387741	1.57806	1.57806
	1562400_at	LOC283112	hypothetical protein LOC283112	0.0387748	0.216285	-4.62353
	207416_s_at	NFATC3	nuclear factor of activated T-cells, cytoplasmic, calcineurin-dependent 3	0.0388758	0.729964	-1.36993
	239598_s_at	LPCAT2	lysophosphatidylcholine acyltransferase 2	0.0388927	1.63555	1.63555
	204380_s_at	FGFR3	fibroblast growth factor receptor 3	0.038949	0.529516	-1.88852
	231400_s_at	TIMM22	Translocase of inner mitochondrial membrane 22 homolog (yeast)	0.0389758	1.79173	1.79173
	1554429_a_at	DMWD	dystrophia myotonica, WD repeat containing	0.0389879	0.882492	-1.13315
	1561042_at	ITGB1	Integrin, beta 1 (fibronectin receptor, beta polypeptide, antigen CD29 includes MDF2, M	0.0389989	1.18957	1.18957
	228535_at	RAD1	RAD1 homolog (S. pombe)	0.0390147	1.82326	1.82326
	221525_at	ZMIZ2	zinc finger, MIZ-type containing 2	0.0390503	0.674239	-1.48315
	237338_at	B3GNT8	UDP-GlcNAc:betaGal beta-1,3-N-acetylglucosaminyltransferase 8	0.0390873	0.359312	-2.7831
	203557_s_at	PCBD1	pterin-4 alpha-carbinolamine dehydratase/dimerization cofactor of hepatocyte nuclear fa	0.0390944	1.24846	1.24846
	238198_at	---	---	0.039128	0.348244	-2.87155
	212616_at	CHD9	chromodomain helicase DNA binding protein 9	0.0391324	0.767507	-1.30292
	203726_s_at	LAMA3	laminin, alpha 3	0.039152	0.364648	-2.74237
	231090_s_at	ARID2	AT rich interactive domain 2 (ARID, RFX-like)	0.0392188	1.44718	1.44718
	202015_x_at	---	---	0.0392225	0.246794	-4.05196
	207671_s_at	BEST1	bestrophin 1	0.039323	0.837534	-1.19398
	233579_at	---	---	0.0393258	5.5832	5.5832
	230738_at	LOC730631	Hypothetical LOC730631	0.0393361	1.6031	1.6031
	244523_at	MMD	monocyte to macrophage differentiation-associated	0.0393564	1.4884	1.4884
	237875_at	---	---	0.0393782	0.687452	-1.45465
	219469_at	DYNC2H1	dynein, cytoplasmic 2, heavy chain 1	0.0394104	0.687369	-1.45482
	231102_at	CROT	carnitine O-octanoyltransferase	0.0394207	1.40045	1.40045
	207103_at	KCND2	potassium voltage-gated channel, Shal-related subfamily, member 2	0.0394253	0.429797	-2.32668
	223094_s_at	ANKH	ankylosis, progressive homolog (mouse)	0.0394886	0.799443	-1.25087
	217345_at	---	---	0.039541	0.394289	-2.53621
	227102_at	TRIM35	tripartite motif-containing 35	0.0396231	0.743228	-1.34548
	232541_at	---	---	0.0396321	0.715001	-1.3986
	1565784_at	LOC100128262	hypothetical LOC100128262	0.0396559	0.442361	-2.2606
	234338_s_at	ZBTB47	zinc finger and BTB domain containing 47	0.0397315	1.38138	1.38138
	205726_at	DIAPH2	diaphanous homolog 2 (Drosophila)	0.039743	0.743862	-1.34434
	229391_s_at	FAM26F	family with sequence similarity 26, member F	0.0398082	0.629922	-1.5875
	227888_at	RRBP1	Ribosome binding protein 1 homolog 180kDa (dog)	0.0398433	0.482254	-2.07359
	212612_at	RCOR1	REST corepressor 1	0.0398488	1.18513	1.18513
	202670_at	MAP2K1	mitogen-activated protein kinase kinase 1	0.0398862	1.19183	1.19183
	232527_at	---	---	0.0399026	1.54762	1.54762
	210667_s_at	C21orf33	chromosome 21 open reading frame 33	0.0399374	0.805481	-1.24149
	203149_at	PVRL2	poliovirus receptor-related 2 (herpesvirus entry mediator B)	0.0399434	1.34387	1.34387
	241457_at	---	---	0.0399484	0.320998	-3.11529
	228180_at	---	---	0.0399883	0.900671	-1.11028
	44120_at	ADCK2	aarF domain containing kinase 2	0.0399927	1.25684	1.25684
	223346_at	VPS18	vacuolar protein sorting 18 homolog (S. cerevisiae)	0.0399973	0.866416	-1.15418
	89977_at	ACSM5	acyl-CoA synthetase medium-chain family member 5	0.0401081	0.317093	-3.15365
	239612_at	LOC100240734	hypothetical LOC100240734	0.0401927	0.285746	-3.49961
	244594_x_at	---	---	0.0402484	0.618795	-1.61604
	243751_at	---	---	0.0402502	0.731703	-1.36667
	222158_s_at	PPPDE1	PPPDE peptidase domain containing 1	0.0402634	1.28427	1.28427
	217145_at	IGK@ /// IGKC /// LOC652694	immunoglobulin kappa locus /// immunoglobulin kappa constant /// similar to Ig kappa ch	0.0402838	0.425485	-2.35026
	216380_x_at	---	---	0.0402998	1.22444	1.22444
	225430_at	GATC	glutamyl-tRNA(Gln) amidotransferase, subunit C homolog (bacterial)	0.0403111	0.69572	-1.43736
	218760_at	COQ6	coenzyme Q6 homolog, monooxygenase (S. cerevisiae)	0.0403258	0.73295	-1.36435
	214714_at	ZNF394	zinc finger protein 394	0.0403373	1.19357	1.19357
	206016_at	CCDC22	coiled-coil domain containing 22	0.0403518	0.836581	-1.19534
	226409_at	TBC1D20	TBC1 domain family, member 20	0.0404684	0.857436	-1.16627
	226223_at	---	---	0.0404741	1.62556	1.62556
	201866_s_at	NR3C1	nuclear receptor subfamily 3, group C, member 1 (glucocorticoid receptor)	0.0405191	0.863793	-1.15768
	1562606_a_at	LOC440028	hypothetical LOC440028	0.0405233	0.728546	-1.3726
	230967_s_at	USP7	Ubiquitin specific peptidase 7 (herpes virus-associated)	0.0405249	0.194767	-5.13435
	203678_at	FAN1	FANCD2/FANCI-associated nuclease 1	0.0405496	0.744136	-1.34384
	1557763_at	LPAR6	lysophosphatidic acid receptor 6	0.0405655	3.82256	3.82256
	205668_at	LY75	lymphocyte antigen 75	0.0405727	2.02761	2.02761
	226254_s_at	KIAA1430	KIAA1430	0.0405879	0.923485	-1.08285
	204161_s_at	ENPP4	ectonucleotide pyrophosphatase/phosphodiesterase 4 (putative)	0.0405943	1.63057	1.63057
	237611_at	---	---	0.0406121	5.05022	5.05022
	1555106_a_at	CTDSPL2	CTD (carboxy-terminal domain, RNA polymerase II, polypeptide A) small phosphatase like	0.0406131	1.8586	1.8586
	211068_x_at	FAM21C /// FAM21D	family with sequence similarity 21, member C /// family with sequence similarity 21, me	0.0406515	0.718108	-1.39255
	224535_s_at	MRP63	mitochondrial ribosomal protein 63	0.0406567	0.681477	-1.4674
	230228_at	SSC5D	scavenger receptor cysteine-rich glycoprotein	0.0406654	1.78591	1.78591
	202328_s_at	PKD1	polycystic kidney disease 1 (autosomal dominant)	0.0407262	1.57069	1.57069
	235848_x_at	---	---	0.0408047	1.47477	1.47477
	221118_at	PKD2L2	polycystic kidney disease 2-like 2	0.0408498	0.440595	-2.26966
	228454_at	LCOR	ligand dependent nuclear receptor corepressor	0.0409227	1.34914	1.34914
	1552846_s_at	RAB42	RAB42, member RAS oncogene family	0.0409354	1.61627	1.61627
	1554825_at	---	---	0.0409414	0.760709	-1.31456
	217211_at	---	---	0.0409667	1.95832	1.95832
	204158_s_at	TCIRG1	T-cell, immune regulator 1, ATPase, H+ transporting, lysosomal V0 subunit A3	0.0410534	0.748725	-1.3356
	229189_s_at	LOC100507376	hypothetical LOC100507376	0.0410713	0.562374	-1.77818
	204656_at	SHB	Src homology 2 domain containing adaptor protein B	0.0410961	1.4932	1.4932
	231294_at	---	---	0.0411025	2.32163	2.32163
	229255_x_at	---	---	0.0411105	1.43047	1.43047
	213631_x_at	DHODH	dihydroorotate dehydrogenase	0.0411282	0.68237	-1.46548
	227403_at	PIGX	phosphatidylinositol glycan anchor biosynthesis, class X	0.0411806	0.806996	-1.23916
	224954_at	SHMT1	serine hydroxymethyltransferase 1 (soluble)	0.0412939	1.8155	1.8155
	219342_at	CASD1	CAS1 domain containing 1	0.0413065	1.29724	1.29724
	241272_at	---	---	0.041339	0.36693	-2.72532
	230363_s_at	INPP5F	inositol polyphosphate-5-phosphatase F	0.041378	1.40909	1.40909
	1556885_at	LAYN	Layilin	0.0413867	0.16488	-6.06501
	238612_at	---	---	0.0413881	1.36342	1.36342
	219520_s_at	WWC3	WWC family member 3	0.0414248	1.4723	1.4723
	236712_at	---	---	0.0414286	2.45262	2.45262
	222503_s_at	WDR41	WD repeat domain 41	0.0414554	0.867416	-1.15285
	37892_at	COL11A1	collagen, type XI, alpha 1	0.0414831	2.30553	2.30553
	221972_s_at	SDF4	stromal cell derived factor 4	0.0414943	0.84514	-1.18324
	228553_at	ENAH	Enabled homolog (Drosophila)	0.0415128	3.43531	3.43531
	222674_at	C9orf114	chromosome 9 open reading frame 114	0.0415258	1.25535	1.25535
	220692_at	---	---	0.0415888	2.64516	2.64516
	225108_at	AGPS	alkylglycerone phosphate synthase	0.0416327	1.1707	1.1707
	236401_at	GIMAP1	GTPase, IMAP family member 1	0.0416375	2.70994	2.70994
	237696_at	---	---	0.0416663	0.452706	-2.20894
	1560445_x_at	ARHGEF1	Rho guanine nucleotide exchange factor (GEF) 1	0.0416665	1.18204	1.18204
	1570349_at	---	---	0.0417405	0.357828	-2.79464
	218863_s_at	TNS1	tensin 1	0.04175	3.12774	3.12774
	242645_at	---	---	0.0417588	0.843804	-1.18511
	202793_at	LPCAT3	lysophosphatidylcholine acyltransferase 3	0.0417698	1.20957	1.20957
	205122_at	TMEFF1	transmembrane protein with EGF-like and two follistatin-like domains 1	0.0417876	1.65492	1.65492
	224370_s_at	CAPS2	calcyphosine 2	0.0418821	0.703146	-1.42218
	237133_at	---	---	0.0419037	0.540483	-1.8502
	212031_at	RBM25	RNA binding motif protein 25	0.0419149	0.904338	-1.10578
	226738_at	WDR81	WD repeat domain 81	0.0419172	0.783103	-1.27697
	228186_s_at	RSPO3	R-spondin 3 homolog (Xenopus laevis)	0.0420416	0.427959	-2.33667
	239432_at	FLJ31306	hypothetical LOC379025	0.0420473	0.699063	-1.43049
	202108_at	PEPD	peptidase D	0.0421005	0.890497	-1.12297
	241268_x_at	---	---	0.0421051	0.478839	-2.08838
	212150_at	EFR3A	EFR3 homolog A (S. cerevisiae)	0.0421291	0.889879	-1.12375
	220682_s_at	---	---	0.042141	1.38064	1.38064
	204552_at	INPP4A	inositol polyphosphate-4-phosphatase, type I, 107kDa	0.0421567	0.859528	-1.16343
	233701_at	---	---	0.0422931	1.53822	1.53822
	239525_at	CTTNBP2NL	CTTNBP2 N-terminal like	0.042312	1.27289	1.27289
	223551_at	PKIB	protein kinase (cAMP-dependent, catalytic) inhibitor beta	0.0423241	0.336672	-2.97025
	218107_at	WDR26	WD repeat domain 26	0.0423957	0.869556	-1.15001
	236409_at	---	---	0.0423984	0.272908	-3.66424
	235248_at	BTBD9	BTB (POZ) domain containing 9	0.0424347	1.32695	1.32695
	206053_at	ZNF510	zinc finger protein 510	0.0425778	0.904187	-1.10597
	36920_at	MTM1	myotubularin 1	0.042664	1.23297	1.23297
	206306_at	RYR3	ryanodine receptor 3	0.0426665	1.58753	1.58753
	218440_at	MCCC1	methylcrotonoyl-CoA carboxylase 1 (alpha)	0.0427212	0.791611	-1.26325
	222936_s_at	PPPDE1	PPPDE peptidase domain containing 1	0.0427249	1.4152	1.4152
	212133_at	NIPA2	non imprinted in Prader-Willi/Angelman syndrome 2	0.0427708	1.36468	1.36468
	218710_at	TTC27	tetratricopeptide repeat domain 27	0.0428153	1.16215	1.16215
	221636_s_at	MOSC2	MOCO sulphurase C-terminal domain containing 2	0.0428214	1.30318	1.30318
	220390_at	AGBL2	ATP/GTP binding protein-like 2	0.0429103	2.90227	2.90227
	228538_at	ZNF662	zinc finger protein 662	0.0429293	0.624924	-1.6002
	213069_at	HEG1	HEG homolog 1 (zebrafish)	0.0429527	1.35019	1.35019
	238616_at	QDPR	Quinoid dihydropteridine reductase	0.0429579	0.456898	-2.18867
	209315_at	HBS1L	HBS1-like (S. cerevisiae)	0.0429594	0.70744	-1.41355
	231114_at	SPATA22	spermatogenesis associated 22	0.0430021	3.14811	3.14811
	1565579_at	---	---	0.0430035	0.811656	-1.23205
	233072_at	NTNG2	netrin G2	0.0430216	1.51161	1.51161
	223140_s_at	DHX36	DEAH (Asp-Glu-Ala-His) box polypeptide 36	0.0430709	0.875136	-1.14268
	1565787_at	---	---	0.0431688	5.2036	5.2036
	212653_s_at	EHBP1	EH domain binding protein 1	0.0431788	1.09987	1.09987
	203172_at	FXR2	fragile X mental retardation, autosomal homolog 2	0.0431862	1.31177	1.31177
	214128_at	DAGLA	diacylglycerol lipase, alpha	0.0432279	1.60793	1.60793
	226398_s_at	FRA10AC1	fragile site, folic acid type, rare, fra(10)(q23.3) or fra(10)(q24.2) candidate 1	0.0432362	1.17394	1.17394
	221203_s_at	YEATS2	YEATS domain containing 2	0.0432583	1.09013	1.09013
	201751_at	JOSD1	Josephin domain containing 1	0.0432723	1.22773	1.22773
	236390_at	C20orf94	chromosome 20 open reading frame 94	0.0432939	0.651235	-1.53554
	217824_at	UBE2J1	ubiquitin-conjugating enzyme E2, J1 (UBC6 homolog, yeast)	0.0434096	1.35047	1.35047
	209426_s_at	AMACR /// C1QTNF3	alpha-methylacyl-CoA racemase /// C1q and tumor necrosis factor related protein 3	0.0434358	1.30805	1.30805
	1552851_at	ZSCAN4	zinc finger and SCAN domain containing 4	0.0434707	0.238997	-4.18415
	218005_at	ZNF22	zinc finger protein 22 (KOX 15)	0.0434937	1.41164	1.41164
	208883_at	UBR5	ubiquitin protein ligase E3 component n-recognin 5	0.0436203	0.854139	-1.17077
	1569405_at	---	---	0.0436329	3.55967	3.55967
	231865_at	NCKAP5L	NCK-associated protein 5-like	0.0436632	0.647332	-1.5448
	226511_at	DCAF10	DDB1 and CUL4 associated factor 10	0.0437395	1.21009	1.21009
	222235_s_at	CSGALNACT2	chondroitin sulfate N-acetylgalactosaminyltransferase 2	0.0437877	1.35155	1.35155
	209484_s_at	NSL1	NSL1, MIND kinetochore complex component, homolog (S. cerevisiae)	0.0437952	1.25817	1.25817
	1554973_a_at	ZBTB26	zinc finger and BTB domain containing 26	0.0437963	2.76639	2.76639
	235016_at	REEP3	receptor accessory protein 3	0.0438335	0.685994	-1.45774
	206739_at	HOXC5	homeobox C5	0.0438744	0.582375	-1.71711
	215983_s_at	UBXN8	UBX domain protein 8	0.0439103	0.86227	-1.15973
	228485_s_at	SLC44A1	solute carrier family 44, member 1	0.0439675	0.821511	-1.21727
	206707_x_at	FAM65B	family with sequence similarity 65, member B	0.044016	1.41458	1.41458
	212373_at	FEM1B	fem-1 homolog b (C. elegans)	0.0440335	1.30732	1.30732
	230147_at	F2RL2	coagulation factor II (thrombin) receptor-like 2	0.044084	2.74752	2.74752
	201974_s_at	CCZ1	CCZ1 vacuolar protein trafficking and biogenesis associated homolog (S. cerevisiae)	0.0442021	0.57669	-1.73403
	211676_s_at	IFNGR1	interferon gamma receptor 1	0.0442234	0.806042	-1.24063
	213710_s_at	CALM1	Calmodulin 1 (phosphorylase kinase, delta)	0.0442271	1.26752	1.26752
	203675_at	NUCB2	nucleobindin 2	0.0443021	1.24778	1.24778
	244818_at	ZNF780B	zinc finger protein 780B	0.0443369	0.645826	-1.5484
	218010_x_at	PPDPF	pancreatic progenitor cell differentiation and proliferation factor homolog (zebrafish)	0.0443434	0.551079	-1.81462
	224723_x_at	LOC401397	hypothetical LOC401397	0.0443921	1.26977	1.26977
	240512_x_at	KCTD4	potassium channel tetramerisation domain containing 4	0.0444078	0.199571	-5.01075
	236249_at	IKBIP	IKBKB interacting protein	0.0444105	1.2068	1.2068
	229956_at	NR2C1	nuclear receptor subfamily 2, group C, member 1	0.0445061	1.69287	1.69287
	209297_at	ITSN1	intersectin 1 (SH3 domain protein)	0.04453	0.632885	-1.58007
	243463_s_at	RIT1	Ras-like without CAAX 1	0.0445369	1.52258	1.52258
	203796_s_at	BCL7A	B-cell CLL/lymphoma 7A	0.0445554	1.59613	1.59613
	231909_x_at	ODF2L	outer dense fiber of sperm tails 2-like	0.0446138	1.42198	1.42198
	223340_at	ATL1	atlastin GTPase 1	0.0446298	1.94008	1.94008
	225243_s_at	SLMAP	sarcolemma associated protein	0.0446351	0.931791	-1.0732
	202724_s_at	FOXO1	forkhead box O1	0.0446417	0.68765	-1.45423
	207821_s_at	PTK2	PTK2 protein tyrosine kinase 2	0.04467	0.830423	-1.20421
	225137_at	NFATC3	nuclear factor of activated T-cells, cytoplasmic, calcineurin-dependent 3	0.0447929	0.749464	-1.33429
	202644_s_at	TNFAIP3	tumor necrosis factor, alpha-induced protein 3	0.0448651	0.600659	-1.66484
	1558785_a_at	RGS5	Regulator of G-protein signaling 5	0.0448697	0.399119	-2.50552
	240421_x_at	---	---	0.044873	1.32743	1.32743
	238778_at	MPP7	membrane protein, palmitoylated 7 (MAGUK p55 subfamily member 7)	0.044879	2.17193	2.17193
	229312_s_at	GKAP1	G kinase anchoring protein 1	0.0448868	1.5824	1.5824
	1552274_at	PXK	PX domain containing serine/threonine kinase	0.0449257	0.721017	-1.38693
	217920_at	MAN1A2	mannosidase, alpha, class 1A, member 2	0.0449605	0.761851	-1.31259
	218099_at	TEX2	testis expressed 2	0.0449864	0.870934	-1.14819
	221381_s_at	MORF4 /// MORF4L1	mortality factor 4 /// mortality factor 4 like 1	0.0450265	1.27233	1.27233
	244841_at	SEC24A	SEC24 family, member A (S. cerevisiae)	0.0451133	1.42553	1.42553
	219475_at	OSGIN1	oxidative stress induced growth inhibitor 1	0.0451239	1.45972	1.45972
	243640_x_at	---	---	0.0451657	1.76742	1.76742
	228441_s_at	---	---	0.0451858	1.80005	1.80005
	225970_at	DDHD1	DDHD domain containing 1	0.0451902	1.10202	1.10202
	205822_s_at	HMGCS1	3-hydroxy-3-methylglutaryl-CoA synthase 1 (soluble)	0.0452192	1.31995	1.31995
	204042_at	WASF3	WAS protein family, member 3	0.0452383	0.756356	-1.32213
	227972_at	TOR2A	torsin family 2, member A	0.0452455	1.24124	1.24124
	208314_at	RRH	retinal pigment epithelium-derived rhodopsin homolog	0.0452464	0.123187	-8.11774
	239252_at	COX7B	cytochrome c oxidase subunit VIIb	0.0452784	0.824608	-1.2127
	230337_at	SOS1	son of sevenless homolog 1 (Drosophila)	0.0453247	0.631319	-1.58399
	223808_s_at	PTPMT1	protein tyrosine phosphatase, mitochondrial 1	0.0453444	1.16921	1.16921
	205538_at	CORO2A	coronin, actin binding protein, 2A	0.0453453	1.62961	1.62961
	1568904_at	---	---	0.0453967	1.90874	1.90874
	204402_at	RHBDD3	rhomboid domain containing 3	0.0454396	1.23755	1.23755
	227785_at	SDCCAG8	serologically defined colon cancer antigen 8	0.0454619	1.27594	1.27594
	220389_at	CCDC81	coiled-coil domain containing 81	0.0454708	0.165277	-6.05044
	240815_at	---	---	0.0455056	1.35445	1.35445
	217613_at	TMEM144	transmembrane protein 144	0.0455296	0.192192	-5.20312
	225489_at	TMEM18	transmembrane protein 18	0.0455492	1.21745	1.21745
	1557437_a_at	---	---	0.0455576	0.560465	-1.78423
	207011_s_at	PTK7	PTK7 protein tyrosine kinase 7	0.0455633	1.78591	1.78591
	208868_s_at	GABARAPL1	GABA(A) receptor-associated protein like 1	0.0455818	0.707498	-1.41343
	225375_at	TMEM199	transmembrane protein 199	0.0456025	0.897432	-1.11429
	1556158_at	FAM154B	family with sequence similarity 154, member B	0.0456613	0.397175	-2.51778
	226680_at	IKZF5	IKAROS family zinc finger 5 (Pegasus)	0.0456709	1.16413	1.16413
	202736_s_at	LSM4	LSM4 homolog, U6 small nuclear RNA associated (S. cerevisiae)	0.0457138	0.842167	-1.18741
	222339_x_at	---	---	0.0457231	0.644248	-1.5522
	238335_at	DNAJC21	DnaJ (Hsp40) homolog, subfamily C, member 21	0.0457826	1.47312	1.47312
	228866_at	---	---	0.0457845	0.720176	-1.38855
	204658_at	TRA2A	transformer 2 alpha homolog (Drosophila)	0.0458014	1.20001	1.20001
	203727_at	SKIV2L	superkiller viralicidic activity 2-like (S. cerevisiae)	0.0458215	0.820739	-1.21841
	1552375_at	ZNF333	zinc finger protein 333	0.0458558	0.795832	-1.25655
	203957_at	E2F6	E2F transcription factor 6	0.0458638	1.17249	1.17249
	219668_at	GDAP1L1	ganglioside-induced differentiation-associated protein 1-like 1	0.0458834	0.401292	-2.49195
	1555480_a_at	FBLIM1	filamin binding LIM protein 1	0.0458887	0.638684	-1.56572
	205098_at	CCR1	chemokine (C-C motif) receptor 1	0.0459062	0.705977	-1.41648
	217428_s_at	COL10A1	collagen, type X, alpha 1	0.0459171	3.47387	3.47387
	240279_at	---	---	0.045928	0.77307	-1.29354
	205097_at	SLC26A2	solute carrier family 26 (sulfate transporter), member 2	0.0459809	1.27514	1.27514
	215184_at	DAPK2	death-associated protein kinase 2	0.0459885	0.668343	-1.49624
	209735_at	ABCG2	ATP-binding cassette, sub-family G (WHITE), member 2	0.046001	0.467626	-2.13846
	220999_s_at	CYFIP2	cytoplasmic FMR1 interacting protein 2	0.0460021	0.45644	-2.19087
	1556676_a_at	---	---	0.0460531	0.132968	-7.5206
	232148_at	NSMAF	Neutral sphingomyelinase (N-SMase) activation associated factor	0.0461458	1.17244	1.17244
	226479_at	KBTBD6	kelch repeat and BTB (POZ) domain containing 6	0.0461506	1.20068	1.20068
	213308_at	SHANK2	SH3 and multiple ankyrin repeat domains 2	0.0461591	1.9188	1.9188
	1555055_at	AVL9	AVL9 homolog (S. cerevisiase)	0.0462039	0.189065	-5.2892
	203624_at	AKAP17A	A kinase (PRKA) anchor protein 17A	0.0462469	1.21962	1.21962
	206498_at	OCA2	oculocutaneous albinism II	0.046282	0.581255	-1.72042
	1557726_at	ARMCX4	armadillo repeat containing, X-linked 4	0.0462937	2.60896	2.60896
	216835_s_at	DOK1	docking protein 1, 62kDa (downstream of tyrosine kinase 1)	0.0463715	0.799835	-1.25026
	1561254_at	LOC340340	hypothetical LOC340340	0.0463725	3.41317	3.41317
	212055_at	C18orf10	chromosome 18 open reading frame 10	0.0463773	1.12045	1.12045
	231996_at	N4BP2	NEDD4 binding protein 2	0.0463911	0.394766	-2.53315
	1559893_at	CCDC75	coiled-coil domain containing 75	0.0464121	1.52425	1.52425
	240410_at	---	---	0.0464204	1.35917	1.35917
	225372_at	C10orf54	chromosome 10 open reading frame 54	0.046429	0.523216	-1.91126
	238775_at	---	---	0.0464613	1.12464	1.12464
	205289_at	BMP2	bone morphogenetic protein 2	0.0465051	0.354236	-2.82297
	1559663_at	---	---	0.0465203	1.54272	1.54272
	1552299_at	AKD1	adenylate kinase domain containing 1	0.0465821	1.65289	1.65289
	220170_at	FHL5	four and a half LIM domains 5	0.0465895	2.4131	2.4131
	1569396_at	RAB40C	RAB40C, member RAS oncogene family	0.0466536	1.59221	1.59221
	217806_s_at	POLDIP2	polymerase (DNA-directed), delta interacting protein 2	0.046654	0.8854	-1.12943
	215875_at	---	---	0.0466963	2.63302	2.63302
	1560942_at	---	---	0.0466983	0.361987	-2.76253
	202959_at	MUT	methylmalonyl CoA mutase	0.0467935	0.696846	-1.43504
	203549_s_at	LPL	lipoprotein lipase	0.0468011	1.94525	1.94525
	227195_at	ZNF503	zinc finger protein 503	0.0468339	0.776167	-1.28838
	213491_x_at	RPN2	ribophorin II	0.046837	0.853726	-1.17134
	218326_s_at	LGR4	leucine-rich repeat-containing G protein-coupled receptor 4	0.0468422	1.45788	1.45788
	34206_at	ARAP1	ArfGAP with RhoGAP domain, ankyrin repeat and PH domain 1	0.0468493	0.88762	-1.12661
	226305_at	LYNX1	Ly6/neurotoxin 1	0.0468626	0.509134	-1.96412
	200698_at	KDELR2	KDEL (Lys-Asp-Glu-Leu) endoplasmic reticulum protein retention receptor 2	0.0469007	1.24283	1.24283
	238988_at	---	---	0.0469682	0.760824	-1.31437
	201417_at	SOX4	SRY (sex determining region Y)-box 4	0.0469889	0.634813	-1.57527
	205903_s_at	KCNN3	potassium intermediate/small conductance calcium-activated channel, subfamily N, member	0.0470826	0.54578	-1.83224
	236292_at	---	---	0.0471128	0.594762	-1.68134
	236078_at	KIAA1609	KIAA1609	0.0471356	1.33469	1.33469
	1557938_s_at	PTRF	polymerase I and transcript release factor	0.0471525	0.806135	-1.24049
	229786_at	---	---	0.047153	0.883446	-1.13193
	59433_at	LOC389906	hypothetical LOC389906	0.0471694	3.58109	3.58109
	1559755_at	C21orf49	chromosome 21 open reading frame 49	0.047216	0.403263	-2.47977
	224301_x_at	H2AFJ	H2A histone family, member J	0.0472793	0.651497	-1.53493
	208281_x_at	DAZ1 /// DAZ2 /// DAZ3 /// DAZ4	deleted in azoospermia 1 /// deleted in azoospermia 2 /// deleted in azoospermia 3 ///	0.047385	0.443684	-2.25386
	1552579_a_at	ADAM21	ADAM metallopeptidase domain 21	0.0474103	0.36419	-2.74582
	202622_s_at	ATXN2	ataxin 2	0.0474331	1.45457	1.45457
	1555175_a_at	PBLD	phenazine biosynthesis-like protein domain containing	0.0474348	0.567603	-1.76179
	201337_s_at	VAMP3	vesicle-associated membrane protein 3 (cellubrevin)	0.0474499	0.816352	-1.22496
	214374_s_at	PPFIBP1	PTPRF interacting protein, binding protein 1 (liprin beta 1)	0.0474554	0.775882	-1.28886
	1555316_a_at	KCNH7	potassium voltage-gated channel, subfamily H (eag-related), member 7	0.0474721	0.483472	-2.06837
	216374_at	---	---	0.0475018	0.465854	-2.1466
	243064_at	---	---	0.0475121	0.569881	-1.75475
	203546_at	IPO13	importin 13	0.0475306	1.25202	1.25202
	204701_s_at	STOML1	stomatin (EPB72)-like 1	0.0475619	0.589706	-1.69576
	222513_s_at	SORBS1	sorbin and SH3 domain containing 1	0.0476107	1.55177	1.55177
	233949_s_at	MYH7B	myosin, heavy chain 7B, cardiac muscle, beta	0.0476411	3.67539	3.67539
	209955_s_at	FAP	fibroblast activation protein, alpha	0.0476854	0.704908	-1.41863
	1563573_at	---	---	0.0476923	0.565941	-1.76697
	216371_at	---	---	0.0478093	2.4017	2.4017
	202154_x_at	TUBB3	tubulin, beta 3	0.0478115	1.33685	1.33685
	220857_at	---	---	0.0478747	0.123937	-8.06861
	241417_at	---	---	0.0480067	2.41531	2.41531
	203672_x_at	TPMT	thiopurine S-methyltransferase	0.0480078	1.24885	1.24885
	203142_s_at	AP3B1	adaptor-related protein complex 3, beta 1 subunit	0.0480833	0.855003	-1.16959
	231983_at	C1orf69	chromosome 1 open reading frame 69	0.0481366	0.654798	-1.52719
	214557_at	PTTG2	pituitary tumor-transforming 2	0.0481462	3.23909	3.23909
	238231_at	NFYC	Nuclear transcription factor Y, gamma	0.048197	2.24146	2.24146
	236147_at	---	---	0.0482264	0.376319	-2.65732
	233372_at	---	---	0.0482572	0.351749	-2.84293
	212499_s_at	FCF1 /// LOC100507758 /// MAPK1IP1L	FCF1 small subunit (SSU) processome component homolog (S. cerevisiae) /// rRNA-processi	0.0483414	1.29146	1.29146
	202259_s_at	N4BP2L2	NEDD4 binding protein 2-like 2	0.0484103	1.75067	1.75067
	1560774_at	---	---	0.0484391	0.577783	-1.73075
	224966_s_at	DUS3L	dihydrouridine synthase 3-like (S. cerevisiae)	0.0484649	0.751801	-1.33014
	229694_at	WDR11	WD repeat domain 11	0.0484968	0.663481	-1.5072
	215978_x_at	ZNF721	zinc finger protein 721	0.0485005	1.42924	1.42924
	223580_at	SPSB2	splA/ryanodine receptor domain and SOCS box containing 2	0.048518	0.760347	-1.31519
	32069_at	N4BP1	NEDD4 binding protein 1	0.0485755	1.15252	1.15252
	212255_s_at	ATP2C1	ATPase, Ca++ transporting, type 2C, member 1	0.0487419	1.12784	1.12784
	210315_at	SYN2	synapsin II	0.0487472	0.333977	-2.99422
	215232_at	ARHGAP44	Rho GTPase activating protein 44	0.0487521	1.50063	1.50063
	221504_s_at	ATP6V1H	ATPase, H+ transporting, lysosomal 50/57kDa, V1 subunit H	0.0487876	0.855861	-1.16841
	204489_s_at	CD44	CD44 molecule (Indian blood group)	0.0488093	0.709551	-1.40934
	206209_s_at	CA4	carbonic anhydrase IV	0.0488181	0.475721	-2.10207
	226715_at	FOXK1	forkhead box K1	0.0488406	1.07973	1.07973
	221997_s_at	MRPL52	Mitochondrial ribosomal protein L52	0.0489729	1.4307	1.4307
	1554329_x_at	STXBP4	syntaxin binding protein 4	0.0489796	1.62237	1.62237
	232196_at	LCA5L	Leber congenital amaurosis 5-like	0.0490184	0.473289	-2.11287
	204995_at	CDK5R1	cyclin-dependent kinase 5, regulatory subunit 1 (p35)	0.0490544	1.83923	1.83923
	223203_at	FAM156A /// FAM156B	family with sequence similarity 156, member A /// family with sequence similarity 156,	0.0490728	0.841591	-1.18823
	228567_at	---	---	0.0490919	1.39785	1.39785
	212658_at	LHFPL2	lipoma HMGIC fusion partner-like 2	0.0491477	0.626529	-1.59609
	238744_at	---	---	0.049155	0.644798	-1.55087
	239730_at	DGCR14	DiGeorge syndrome critical region gene 14	0.0492006	1.34463	1.34463
	236470_at	---	---	0.0492086	0.652342	-1.53294
	201682_at	PMPCB	peptidase (mitochondrial processing) beta	0.0492802	0.93119	-1.0739
	238499_at	SLC45A3	solute carrier family 45, member 3	0.0492856	0.391237	-2.55599
	226114_at	ZNF436	zinc finger protein 436	0.0492972	0.644847	-1.55075
	223097_at	ADPRHL2	ADP-ribosylhydrolase like 2	0.0493223	1.03879	1.03879
	218327_s_at	SNAP29	synaptosomal-associated protein, 29kDa	0.0494266	0.835713	-1.19658
	205651_x_at	RAPGEF4	Rap guanine nucleotide exchange factor (GEF) 4	0.0494592	0.266954	-3.74597
	1553561_at	TAS2R50	taste receptor, type 2, member 50	0.0494705	0.336242	-2.97405
	1564856_s_at	LOC727924	hypothetical LOC727924	0.0495499	0.276544	-3.61606
	210996_s_at	YWHAE	tyrosine 3-monooxygenase/tryptophan 5-monooxygenase activation protein, epsilon polypep	0.0495665	1.21405	1.21405
	1556907_at	ZNF474	zinc finger protein 474	0.04957	1.59416	1.59416
	240854_x_at	---	---	0.0495918	1.51315	1.51315
	221274_s_at	LMAN2L	lectin, mannose-binding 2-like	0.04965	1.22461	1.22461
	210822_at	RPL13P5	ribosomal protein L13 pseudogene 5	0.0496571	1.44354	1.44354
	237301_at	---	---	0.0496683	0.467861	-2.13739
	212675_s_at	CEP68	centrosomal protein 68kDa	0.0496933	1.31671	1.31671
	201761_at	MTHFD2	methylenetetrahydrofolate dehydrogenase (NADP+ dependent) 2, methenyltetrahydrofolate c	0.0496951	1.34614	1.34614
	205924_at	RAB3B	RAB3B, member RAS oncogene family	0.0497015	2.36487	2.36487
	224298_s_at	UBAC2	UBA domain containing 2	0.0497069	0.855846	-1.16843
	232364_at	LOC100506235	hypothetical LOC100506235	0.0497514	3.93834	3.93834
	220596_at	GPATCH4	G patch domain containing 4	0.0498731	1.85687	1.85687
	243261_at	LOC154822	hypothetical LOC154822	0.0499105	2.05549	2.05549
	235528_at	GUCA1B	guanylate cyclase activator 1B (retina)	0.0499332	1.40794	1.40794
	237684_at	LOC100507461	hypothetical LOC100507461	0.0499373	0.285326	-3.50476
	204388_s_at	MAOA	monoamine oxidase A	0.0499411	0.204229	-4.89648
	202540_s_at	HMGCR	3-hydroxy-3-methylglutaryl-CoA reductase	0.0499829	1.20575	1.20575
